# Supplementary material for: Porphyrin Aggregation under Homogeneous Conditions Inhibits Electrocatalysis: A Case Study on CO2 Reduction
Source: ACS Cent Sci. 2024 Jun 3;10(6):1251–61. doi: 10.1021/acscentsci.4c00121 (PMC11212130; doi:10.1021/acscentsci.4c00121)
Supplement: Supplementary file 2 — oc4c00121_si_002.zip [file oc4c00121_si_002.zip]

Archive with 24 entries (21 files):
- Computational Files/FeDiPP/
- Computational Files/FeDiPP/FeDiPP_monomer.xyz
- Computational Files/FeDiPP/FeDiPP_Struc1.cif
- Computational Files/FeDiPP/FeDiPP_Struc1.xyz
- Computational Files/FeDiPP/FeDiPP_Struc2.cif
- Computational Files/FeDiPP/FeDiPP_Struc2.xyz
- Computational Files/FeDiPP/FeDiPP_Struc3.cif
- Computational Files/FeDiPP/FeDiPP_Struc3.xyz
- Computational Files/FeTetraPP/
- Computational Files/FeTetraPP/FeTetraPP_monomer.xyz
- Computational Files/FeTetraPP/FeTetraPP_Struc1.cif
- Computational Files/FeTetraPP/FeTetraPP_Struc1.xyz
- Computational Files/FeTetraPP/FeTetraPP_Struc2.cif
- Computational Files/FeTetraPP/FeTetraPP_Struc2.xyz
- Computational Files/FeTetraPP/FeTetraPP_Struc3.cif
- Computational Files/FeTetraPP/FeTetraPP_Struc3.xyz
- Computational Files/FeTriPP/
- Computational Files/FeTriPP/FeTriPP_monomer.xyz
- Computational Files/FeTriPP/FeTriPP_Struc1.cif
- Computational Files/FeTriPP/FeTriPP_Struc1.xyz
- Computational Files/FeTriPP/FeTriPP_Struc2.cif
- Computational Files/FeTriPP/FeTriPP_Struc2.xyz
- Computational Files/FeTriPP/FeTriPP_Struc3.cif
- Computational Files/FeTriPP/FeTriPP_Struc3.xyz
