# Supplementary material for: Porphyrin Aggregation under Homogeneous Conditions Inhibits Electrocatalysis: A Case Study on CO2 Reduction
Source: ACS Cent Sci. 2024 Jun 3;10(6):1251–61. doi: 10.1021/acscentsci.4c00121 (PMC11212130; doi:10.1021/acscentsci.4c00121)
Supplement: Supplementary file 2 — oc4c00121_si_002.zip [file oc4c00121_si_002.zip › Computational Files/FeDiPP/FeDiPP_monomer.xyz]

          58

Fe       14.3142687900        18.5557565300        13.0706541500 
H       18.6201371700        17.6432386200        11.9625550500 
N       15.5769149900        16.8984294300        13.2957115500 
N       16.0289460800        19.7102263500        12.7381441100 
N       13.4603743500        20.3287008700        13.7906234600 
N       12.9957127000        17.5134711000        14.3186501300 
C       15.1944981900        15.6084491900        13.6084601200 
C       16.2507154600        14.6856286000        13.2629000200 
H       16.2033327800        13.6104728000        13.3944997300 
C       17.2781089800        15.4294934000        12.7542796500 
H       18.2413699700        15.0837513400        12.3913257100 
C       16.8509721800        16.8044993000        12.7746842500 
C       17.6237449600        17.8773152800        12.3354573200 
C       17.2527444800        19.2201905200        12.3326896100 
C       18.1030955600        20.3017083500        11.9069815600 
H       19.1229087300        20.1866837300        11.5521675600 
C       17.3848434000        21.4549327200        12.0551540500 
H       17.7000946700        22.4721170500        11.8509372900 
C       16.0881374200        21.0791764500        12.5690762200 
C       15.0595641600        21.9842485800        12.8786255800 
C       13.8336741300        21.6159308400        13.4566642700 
C       12.7751864100        22.5383165000        13.7965504900 
H       12.8069195500        23.6088609900        13.6277644100 
C       11.7677407600        21.8003635400        14.3514878000 
H       10.8118120000        22.1480970700        14.7316157400 
C       12.1991227800        20.4265047500        14.3412297400 
C       11.4452405900        19.3591893000        14.8243294700 
C       11.8171721900        18.0165910400        14.8290303400 
C       11.0207112900        16.9506409800        15.3795133200 
H       10.0518483800        17.0798699200        15.8526285900 
C       11.7251157300        15.7934216300        15.1993157300 
H       11.4511817400        14.7883360600        15.5000217300 
C       12.9551481200        16.1498337500        14.5308954100 
C       13.9672952200        15.2396845600        14.1836813500 
C       15.2913440300        23.4296063400        12.5853504800 
C       15.2814734500        23.8927093200        11.2601171100 
H       15.0950011600        23.1857892200        10.4516426900 
C       15.4961205200        25.2446025800        10.9809462000 
H       15.4798373400        25.5914831600         9.9477524300 
C       15.7266291500        26.1491450400        12.0215148000 
H       15.8949524900        27.2035588800        11.8029179900 
C       15.7405166100        25.6955371900        13.3437160800 
H       15.9242101800        26.3942506100        14.1599686900 
C       15.5228991700        24.3444228500        13.6246820400 
H       15.5399423800        23.9874763100        14.6545649100 
H       10.4697951700        19.5993424000        15.2455906900 
C       13.7264227900        13.7921687300        14.4588756300 
C       14.4046964100        13.1381871400        15.4997816700 
H       15.1089904500        13.7013169000        16.1123975900 
C       14.1726785300        11.7846658800        15.7563142800 
H       14.7016501700        11.2905425200        16.5713579700 
C       13.2623246400        11.0676326000        14.9743573900 
H       13.0821704000        10.0114439200        15.1741927100 
C       12.5837643000        11.7111226700        13.9352661100 
H       11.8757576000        11.1573534100        13.3186515900 
C       12.8124593300        13.0653606700        13.6795009700 
H       12.2896702000        13.5683329900        12.8659476000 
Cl       13.4444596300        18.3138175200        11.0572169000 
