# Supplementary material for: Porphyrin Aggregation under Homogeneous Conditions Inhibits Electrocatalysis: A Case Study on CO2 Reduction
Source: ACS Cent Sci. 2024 Jun 3;10(6):1251–61. doi: 10.1021/acscentsci.4c00121 (PMC11212130; doi:10.1021/acscentsci.4c00121)
Supplement: Supplementary file 2 — oc4c00121_si_002.zip [file oc4c00121_si_002.zip › Computational Files/FeDiPP/FeDiPP_Struc1.cif]

data_stdin
_audit_creation_method 'critic2'
_audit_creation_date 2023-9-8
_chemical_formula_sum 'C32 H20 Cl Fe N4'
_cell_formula_units_Z 2
_cell_length_a        39.6882906400
_cell_length_b        39.6882906400
_cell_length_c         9.4612964821
_cell_angle_alpha        79.4959
_cell_angle_beta        92.7759
_cell_angle_gamma        90.0000
_cell_volume         14635.524370
_space_group_crystal_system triclinic
_space_group_IT_number 1
_space_group_name_H-M_alt 'P1'
_space_group_name_Hall 'P 1'
loop_
_symmetry_equiv_pos_site_id
_symmetry_equiv_pos_as_xyz
 1 'x,y,z'
loop_
_atom_site_label
_atom_site_type_symbol
_atom_site_fract_x
_atom_site_fract_y
_atom_site_fract_z
Fe1   Fe    0.30153272008460 0.45670448999952 0.52926488033258 
H1    H     0.41438626995464 0.45275819000917 0.63686754948710 
N1    N     0.33694508008457 0.49106608014322 0.58834170953395 
N2    N     0.33738760002134 0.41800640991635 0.58639800969969 
N3    N     0.26618833995602 0.41759377988418 0.57346260038943 
N4    N     0.26557718998476 0.49074449004247 0.57789706967042 
C1    C     0.33228892000243 0.52600730993755 0.57390426019067 
C2    C     0.36466800007323 0.54258130998640 0.57652501042493 
H2    H     0.36836311987172 0.57000156013666 0.56431316954962 
C3    C     0.38870793990637 0.51724368009417 0.59828934947225 
H3    H     0.41591863007789 0.51973615000856 0.60858275998122 
C4    C     0.37125777010429 0.48527840008329 0.60414381992338 
C5    C     0.38704817004978 0.45336750004633 0.62007804962551 
C6    C     0.37146589012435 0.42230583996928 0.61230191034691 
C7    C     0.38910045008805 0.39024506005861 0.62129859968930 
H4    H     0.41606580009218 0.38651600996664 0.64297516018837 
C8    C     0.36559093011312 0.36666494994323 0.59660881953895 
H5    H     0.36962966008100 0.33980995009738 0.59368624020667 
C9    C     0.33331371997274 0.38414847012613 0.57450930998866 
C10   C     0.30235206003326 0.36844328008421 0.54962504028260 
C11   C     0.27079384009647 0.38436876987488 0.55322483037736 
C12   C     0.23843924000415 0.36804501009370 0.54388430019539 
H6    H     0.23463652005417 0.34219364995812 0.52454068017278 
C13   C     0.21449742999189 0.39126340987769 0.56433925051628 
H7    H     0.18732820997040 0.38803836990470 0.56544450964166 
C14   C     0.23194937006912 0.42225680996552 0.58035226017126 
C15   C     0.21625505009957 0.45276129989875 0.59541416963044 
C16   C     0.23171468000724 0.48436108986380 0.59438107039329 
C17   C     0.21422848999794 0.51557224990605 0.60436104005376 
H8    H     0.18740505007122 0.51760742010679 0.61955736986583 
C18   C     0.23771206009607 0.54105545994061 0.59086816017111 
H9    H     0.23393337988274 0.56795326999287 0.59420373962317 
C19   C     0.26976131008594 0.52536022009691 0.57424154015985 
C20   C     0.30077125992442 0.54264071989431 0.56494997004284 
C21   C     0.30346864010218 0.33297914004802 0.51881733995301 
C22   C     0.28937917997323 0.30517958004481 0.61007787967357 
H10   H     0.27777202994372 0.30957816006045 0.70719885984987 
C23   C     0.29087737991500 0.27217122995140 0.57861131017494 
H11   H     0.27999769988928 0.25084397985467 0.65100668048683 
C24   C     0.30645574994383 0.26650210999228 0.45547468037898 
H12   H     0.30764179000366 0.24076421999105 0.43070536043745 
C25   C     0.32048646995485 0.29402517007331 0.36393465037705 
H13   H     0.33252600994799 0.28985316005521 0.26740795956856 
C26   C     0.31906916994756 0.32703687010170 0.39511851050582 
H14   H     0.32992082002472 0.34851463002596 0.32344185039905 
H15   H     0.18896563000319 0.45214688003555 0.60372680966529 
C27   C     0.29998316008480 0.58062686990994 0.55153500049635 
C28   C     0.28512458000682 0.60121043012698 0.42746088947673 
H16   H     0.27436475988487 0.58901248000237 0.34146704004950 
C29   C     0.28440459999597 0.63685848991620 0.41360003043400 
H17   H     0.27297311004527 0.65246357001878 0.31629826039350 
C30   C     0.29833032000843 0.65245862006604 0.52380392972654 
H18   H     0.29769246005282 0.68027334003334 0.51304001031340 
C31   C     0.31297707010080 0.63218253005144 0.64798655018121 
H19   H     0.32371221999016 0.64397396003716 0.73522836950416 
C32   C     0.31383003010938 0.59656071005210 0.66172338014464 
H20   H     0.32521738999287 0.58091347004946 0.75886093039327 
Fe2   Fe    0.37204725000490 0.41726000988922 0.00905115984969 
H21   H     0.48465544009446 0.42179409988552 0.93549135019892 
N5    N     0.40802819993619 0.38321736005190 0.96064821029459 
N6    N     0.40739934002245 0.45636778002191 0.96492480970750 
N7    N     0.33619022010137 0.45594379014562 0.95184236952620 
N8    N     0.33664607992645 0.38287669988201 0.95001898029891 
C33   C     0.40384748988301 0.34860250006949 0.96424740952357 
C34   C     0.43590656995785 0.33290230996849 0.94782156979762 
H22   H     0.43969186012053 0.30600548004779 0.94449728998114 
C35   C     0.45939623989829 0.35837869995779 0.93454996969154 
H23   H     0.48622946997558 0.35633915011318 0.91957522961844 
C36   C     0.44190130005336 0.38959006001016 0.94442300986411 
C37   C     0.45735890997042 0.42118414999213 0.94353250946645 
C38   C     0.44164832010494 0.45169210989306 0.95843003016120 
C39   C     0.45908972006412 0.48267339007373 0.97469906013347 
H24   H     0.48626265006454 0.48588647000456 0.97394607002619 
C40   C     0.43512960988140 0.50589687003497 0.99490352963840 
H25   H     0.43892303990090 0.53174042992540 0.01434889050779 
C41   C     0.40277827989488 0.48959155008762 0.98514259037472 
C42   C     0.37121553994111 0.50552649010148 0.98847442014296 
C43   C     0.34025578999281 0.48980848991286 0.96364973962853 
C44   C     0.30797151989887 0.50727484996664 0.94164898968962 
H26   H     0.30392795011743 0.53413173001067 0.94452143045413 
C45   C     0.28446415999451 0.48367831004062 0.91712051051872 
H27   H     0.25749578999171 0.48739706987124 0.89554131049527 
C46   C     0.30210914993204 0.45162400013843 0.92610001955034 
C47   C     0.28653262007338 0.42055314000167 0.91843201947394 
C48   C     0.30233009010764 0.38864746008425 0.93428120001880 
C49   C     0.28489468994361 0.35667645000380 0.94007639985074 
H28   H     0.25768434004388 0.35416964990039 0.92984233960406 
C50   C     0.30894732997279 0.33135095999950 0.96170606024318 
H29   H     0.30526294995253 0.30393039989666 0.97385151966091 
C51   C     0.34131784003534 0.34794024989556 0.96437331990232 
C52   C     0.37284059011222 0.33131957001829 0.97339260959212 
C53   C     0.37010930010988 0.54100319992775 0.01914448964123 
C54   C     0.38425446991530 0.56876298990335 0.92785962002622 
H30   H     0.39586716009551 0.56431497005969 0.83082276988263 
C55   C     0.38280587007486 0.60178555995157 0.95920217013187 
H31   H     0.39373259008284 0.62307745999575 0.88677505988734 
C56   C     0.36722124988701 0.60750996005954 0.08223778017410 
H32   H     0.36607612992057 0.63325866003341 0.10691980050231 
C57   C     0.35312952004962 0.58002715999884 0.17380557979191 
H33   H     0.34107931998635 0.58424477998532 0.27024301004452 
C58   C     0.35450008004760 0.54700202987037 0.14274367048771 
H34   H     0.34361387991891 0.52555192989089 0.21445317046308 
H35   H     0.25919036005181 0.42115366000892 0.90177576038618 
C59   C     0.37365251006580 0.29333633999973 0.98675004990529 
C60   C     0.38850867988603 0.27276193996499 0.11084459045940 
H36   H     0.39921392000069 0.28497024996104 0.19690823954047 
C61   C     0.38928776003315 0.23711687005787 0.12463836955293 
H37   H     0.40070949998638 0.22151635993327 0.22197293964047 
C62   C     0.37540969011470 0.22151275997552 0.01435405008994 
H38   H     0.37609108988822 0.19370006013153 0.02505692951529 
C63   C     0.36075108007491 0.24178071993524 0.89017780000796 
H39   H     0.35004432013021 0.22998670004548 0.80288768036637 
C64   C     0.35984891007250 0.27740104993311 0.87649840994841 
H40   H     0.34846278009723 0.29303959994194 0.77933651043268 
Cl1   Cl    0.37406275007371 0.40577978989959 0.24603427967184 
Cl2   Cl    0.29944237999093 0.46825696991103 0.29227714982000 
