# Supplementary material for: Porphyrin Aggregation under Homogeneous Conditions Inhibits Electrocatalysis: A Case Study on CO2 Reduction
Source: ACS Cent Sci. 2024 Jun 3;10(6):1251–61. doi: 10.1021/acscentsci.4c00121 (PMC11212130; doi:10.1021/acscentsci.4c00121)
Supplement: Supplementary file 2 — oc4c00121_si_002.zip [file oc4c00121_si_002.zip › Computational Files/FeDiPP/FeDiPP_Struc1.xyz]

232

Fe   0.00000000  0.00000000  0.00000000
Cl   0.02562781  0.04972827 -2.20195967
N   -1.44929722  1.43487298  0.45186356
N   -1.42300981 -1.47600249  0.41066091
N    1.39684000 -1.43731418  0.53084962
N    1.37838652  1.46565185  0.54890941
C   -2.80079547  1.20995928  0.60502383
C   -1.28156165  2.80240687  0.41789839
C   -1.23095226 -2.82955360  0.22262268
C   -2.78505290 -1.27905112  0.47467584
C    1.24060217 -2.80158424  0.42038636
C    2.73747969 -1.22199663  0.77153442
C    2.73295787  1.26320510  0.69573393
C    1.20020685  2.82750700  0.41476457
C   -3.49936537  2.46589089  0.69775222
C   -3.41483513 -0.04240042  0.61462282
C   -0.04657227  3.47221374  0.33156623
C   -2.56116006  3.45400265  0.57238380
C   -2.51077112 -3.49352680  0.13583561
C    0.02318900 -3.46781819  0.18917541
C   -3.47035327 -2.53674634  0.32589176
C    2.51150328 -3.45735678  0.62572285
C    3.35235065  0.02420029  0.84378603
C    3.43324287 -2.47891618  0.85512671
C    3.42820785  2.52175430  0.64133741
C    2.48407634  3.48982115  0.43911514
H   -4.57090494  2.57287481  0.83894816
H   -4.50171449 -0.05244758  0.69185930
C   -0.07170375  4.95668020  0.20692171
H   -2.71265781  4.52728415  0.60337617
H   -2.65283116 -4.55288807 -0.04389467
C    0.08162051 -4.92846816 -0.09707280
H   -4.54915961 -2.66283625  0.33616122
H    2.67313272 -4.52822685  0.59856785
H    4.42966001  0.02897730  0.99978483
H    4.49351913 -2.58952684  1.05653339
H    4.50343710  2.63843083  0.73697812
H    2.63632490  4.55702033  0.32564943
C   -0.60456356  5.55959644 -0.94590670
C    0.42736558  5.77912626  1.23073154
C    0.75745875 -5.37766947 -1.24641430
C   -0.51938245 -5.87437381  0.75086995
H   -0.99219930  4.92715357 -1.74491426
C   -0.62678717  6.95049900 -1.07469418
C    0.39980739  7.16920134  1.10309647
H    0.83480116  5.32566242  2.13328024
H    1.22098506 -4.64888587 -1.91239441
C    0.82799768 -6.74163511 -1.53615758
C   -0.44550320 -7.23869413  0.45849989
H   -1.02455207 -5.53228190  1.65326469
C   -0.12459553  7.75972745 -0.05074015
H   -1.03589895  7.40200633 -1.97876872
H    0.78589218  7.78766269  1.91369948
H    1.35005581 -7.07370978 -2.43303051
C    0.22919795 -7.67608487 -0.68561796
H   -0.91047129 -7.96026458  1.13115786
H   -0.14497898  8.84507992 -0.15075257
H    0.28761937 -8.74030126 -0.91576086
Fe   3.03696760 -2.46277819 -4.83353982
Cl   3.00837163 -2.50964654 -2.63162299
N    1.65900473 -3.92921505 -5.38203437
N    4.48716865 -3.89736093 -5.28327341
N    1.64007694 -1.02616205 -5.36509244
N    4.46025070 -0.98676928 -5.24353760
C    1.83784162 -5.29102385 -5.24866174
C    0.30427294 -3.72732886 -5.52826117
C    5.83896862 -3.67242551 -5.43402905
C    4.31959423 -5.26495745 -5.24983163
C    0.29925289 -1.24200900 -5.60427620
C    1.79602222  0.33823602 -5.25538485
C    5.82251014 -1.18354120 -5.30388352
C    4.26758476  0.36669814 -5.05568510
C    3.08479297 -5.93511324 -5.16485946
C    0.55433357 -5.95402505 -5.27344445
C   -0.31543941 -2.48838453 -5.67552304
C   -0.39036370 -4.98620771 -5.47441536
C    6.53783679 -4.92818062 -5.52576391
C    6.45286277 -2.42004607 -5.44230309
C    5.59949078 -5.91640338 -5.40245150
C   -0.39693211  0.01468340 -5.68770886
C    0.52479566  0.99349785 -5.45980372
C    3.01338689  1.00487560 -5.02472757
C    6.50727488  0.07411460 -5.15272064
C    5.54708120  1.03066464 -4.96499182
C    3.11089619 -7.41956304 -5.04074947
H    0.40254167 -7.02135103 -5.16059552
H   -1.39297493 -2.49328058 -5.83028384
H   -1.46560664 -5.10335061 -5.56950462
H    7.60966338 -5.03495615 -5.66490096
H    7.53989992 -2.40970805 -5.51701712
H    5.75124569 -6.98962649 -5.43333888
H   -1.45737284  0.12505359 -5.88821092
H    0.36299711  2.06435606 -5.43311458
C    2.95542883  2.46578705 -4.73975815
H    7.58606705  0.20033745 -5.15971701
H    5.68872592  2.08989182 -4.78431622
C    3.64365098 -8.02208049 -3.88773124
C    2.61357316 -8.24217576 -6.06514708
C    3.55865396  3.41007233 -5.58792696
C    2.27929135  2.91706125 -3.59134253
C    3.66825091 -9.41298009 -3.75956703
H    4.02908855 -7.38910606 -3.08807514
C    2.64311073 -9.63229078 -5.93804571
H    2.20619755 -7.78909881 -6.96792202
C    3.48680008  4.77474310 -5.29670922
H    4.06400491  3.06616335 -6.48954001
H    1.81437876  2.18943207 -2.92505729
C    2.21066333  4.28134956 -3.30273235
H    4.07696070 -9.86424947 -2.85518773
C    3.16798727 -10.2225052 -4.78426828
H    2.25817482 -10.2509382 -6.74909750
H    3.95364965  5.49485582 -5.96966210
C    2.81189716  5.21415357 -4.15352999
H    1.68822302  4.61508045 -2.40668878
H    3.19012671 -11.3078828 -4.68482301
H    2.75513979  6.27864841 -3.92419823
H    7.08169124 -0.68485120  3.77443297
C    5.99465409 -0.69518922  3.84914700
C    5.38075994 -1.94756866  3.85742104
C    5.36430146  0.54131565  3.98756657
N    4.02895997 -2.17250408  4.00817668
C    6.07962811 -3.20332377  3.76568618
N    4.00204202  0.73808757  4.04791249
C    6.04906620  1.79897145  4.13872945
C    3.86138555 -3.54010060  4.04161846
Fe   2.57875892 -0.73792134  4.45791027
C    5.14128210 -4.19154653  3.88899859
H    7.15145470 -3.31009930  3.62654913
C    3.80937608  2.09155499  4.23576499
H    7.12785837  1.92519430  4.13173308
C    5.08887252  2.75552149  4.32645827
C    2.62658429 -4.21025639  4.12659063
N    1.18186826  0.69869480  3.92635765
N    1.20079605 -2.20435820  3.90941572
Cl   2.55016295 -0.78478969  6.65982710
H    5.29303701 -5.26476964  3.85811121
C    2.55517821  2.72973245  4.26672252
H    5.23051724  3.81474867  4.50713387
C    2.65268751 -5.69470619  4.25070062
C    1.37963294 -3.56616700  4.04278835
C   -0.15895579  0.48284785  3.68717389
C    1.33781354  2.06309287  4.03606524
C   -0.15393574 -2.00247201  3.76318892
C    2.49722015  4.19064390  4.55169194
C    2.15536448 -6.51731891  3.22630301
C    3.18544230 -6.29722364  5.40371885
C    0.09612489 -4.22916820  4.01800564
C   -0.77364809 -0.76352768  3.61592705
C   -0.85514079  1.73954025  3.60374123
C    0.06658698  2.71835470  3.83164637
C   -0.84857238 -3.26135086  3.81703473
C    3.10044528  5.13492918  3.70352313
C    1.82108267  4.64191810  5.70010756
C    2.18490205 -7.90743393  3.35340438
H    1.74798887 -6.06424196  2.32352807
H    3.57087987 -5.66424921  6.20337495
C    3.21004223 -7.68812324  5.53188306
H   -0.05566701 -5.29649418  4.13085457
H   -1.85118361 -0.76842373  3.46116625
H   -1.91558152  1.84991044  3.40323917
H   -0.09521157  3.78921291  3.85833551
H   -1.92381532 -3.37849376  3.72194547
C    3.02859140  6.49959995  3.99474087
H    3.60579623  4.79102020  2.80191008
C    1.75245465  6.00620641  5.98871774
H    1.35617008  3.91428892  6.36639280
H    1.79996614 -8.52608138  2.54235259
C    2.70977859 -8.49764836  4.50718181
H    3.61875202 -8.13939262  6.43626236
H    3.49544097  7.21971267  3.32178799
C    2.35368848  6.93901042  5.13792010
H    1.23001434  6.33993730  6.88476131
H    2.73191803 -9.58302594  4.60662708
H    2.29693111  8.00350526  5.36725186
Fe  -0.45820868  1.72485685  9.29145009
N   -1.88121849  0.24885436  9.70211100
N    0.93863132  0.28754267  9.82229971
Cl  -0.43258087  1.77458512  7.08949042
N    0.92017784  3.19050870  9.84035950
N   -1.90750590  3.15972983  9.74331365
C   -3.24326158  0.44580573  9.76612593
C   -1.68916094 -1.10469675  9.51407277
C    0.78239349 -1.07672739  9.71183645
C    2.27927101  0.50286022  10.0629845
C    0.74199817  4.55236385  9.70621466
C    2.27474919  2.98806195  9.98718402
C   -3.25900415  2.93481613  9.89647392
C   -1.73977033  4.52726372  9.70934848
C   -3.92856195 -0.81188949  9.61734185
C   -3.87304381  1.68245643  9.90607291
C   -0.43501968 -1.74296134  9.48062550
C   -2.96897980 -1.76866995  9.42728570
C    2.05329460 -1.73249993  9.91717294
C    2.97503419 -0.75405933  10.1465768
C    2.89414197  1.74905714  10.1352361
C   -0.50478095  5.19707059  9.62301632
C    2.02586766  5.21467800  9.73056523
C    2.96999917  4.24661115  9.93278750
C   -3.95757405  4.19074774  9.98920231
C   -3.01936874  5.17885950  9.86383389
H   -5.00736829 -0.93797940  9.62761131
H   -4.95992317  1.67240927  9.98330939
C   -0.37658817 -3.20361131  9.19437729
H   -3.11103984 -2.82803122  9.24755542
H    2.21492404 -2.80337000  9.89001794
H    4.03531045 -0.86466999  10.3479835
H    3.97145133  1.75383415  10.2912349
C   -0.52991243  6.68153705  9.49837180
H    2.17811622  6.28187718  9.61709952
H    4.04522842  4.36328768  10.0284282
H   -5.02911362  4.29773166  10.1303983
H   -3.17086649  6.25214100  9.89482626
C    0.29925007 -3.65281262  8.04503579
C   -0.97759113 -4.14951696  10.0423200
C   -0.03084310  7.50398311  10.5221816
C   -1.06277224  7.28445329  8.34554339
H    0.76277638 -2.92402902  7.37905568
C    0.36978900 -5.01677826  7.75529251
C   -0.90371188 -5.51383728  9.74994998
H   -1.48276075 -3.80742505  10.9447148
H    0.37659248  7.05051927  11.4247303
C   -0.05840129  8.89405819  10.3945466
C   -1.08499585  8.67535585  8.21675591
H   -1.45040798  6.65201042  7.54653583
C   -0.22901073 -5.95122802  8.60583213
H    0.89184713 -5.34885293  6.85841958
H   -1.36867997 -6.23540773  10.4226080
C   -0.58280421  9.48458430  9.24070994
H    0.32768350  9.51251954  11.2051496
H   -1.49410763  9.12686318  7.31268137
H   -0.17058931 -7.01544441  8.37568923
H   -0.60318766  10.5699368  9.14069752
