# Supplementary material for: Porphyrin Aggregation under Homogeneous Conditions Inhibits Electrocatalysis: A Case Study on CO2 Reduction
Source: ACS Cent Sci. 2024 Jun 3;10(6):1251–61. doi: 10.1021/acscentsci.4c00121 (PMC11212130; doi:10.1021/acscentsci.4c00121)
Supplement: Supplementary file 2 — oc4c00121_si_002.zip [file oc4c00121_si_002.zip › Computational Files/FeDiPP/FeDiPP_Struc2.cif]

data_stdin
_audit_creation_method 'critic2'
_audit_creation_date 2023-9-8
_chemical_formula_sum 'C32 H20 Cl Fe N4'
_cell_formula_units_Z 2
_cell_length_a        39.6882906400
_cell_length_b        39.6882906400
_cell_length_c        11.1907253696
_cell_angle_alpha        75.8734
_cell_angle_beta       123.4036
_cell_angle_gamma        90.0000
_cell_volume         14072.473214
_space_group_crystal_system triclinic
_space_group_IT_number 1
_space_group_name_H-M_alt 'P 1'
_space_group_name_Hall 'P 1'
loop_
_symmetry_equiv_pos_site_id
_symmetry_equiv_pos_as_xyz
 1 'x,y,z'
loop_
_atom_site_label
_atom_site_type_symbol
_atom_site_fract_x
_atom_site_fract_y
_atom_site_fract_z
Fe1   Fe    0.54163112072275 0.43986336760370 0.53481683001411 
H1    H     0.67281420036772 0.43088846927786 0.66516806363989 
N1    N     0.58708345165880 0.47157924929755 0.60512146432340 
N2    N     0.58595161957519 0.39918202692474 0.59415352397215 
N3    N     0.51148215686963 0.39987797752388 0.57163365584196 
N4    N     0.51307363912260 0.47207334863021 0.58619326651193 
C1    C     0.58082344544513 0.50678322788813 0.59322024035007 
C2    C     0.61464577486506 0.52276594154811 0.60310798182005 
H2    H     0.61722970075451 0.55034326922988 0.59346866676210 
C3    C     0.64196082481469 0.49661023493860 0.62682593340087 
H3    H     0.67108289711131 0.49867834089482 0.64031746518917 
C4    C     0.62443294463207 0.46487102824684 0.62671731344516 
C5    C     0.64249466605932 0.43233293052190 0.64399309571933 
C6    C     0.62496155748622 0.40186698741687 0.63061038312575 
C7    C     0.64425101732275 0.36905651210369 0.64476388986037 
H4    H     0.67506469803043 0.36410339288711 0.67295352357367 
C8    C     0.61611957476346 0.34680193596674 0.61198906262940 
H5    H     0.61943474780557 0.31992138854074 0.60946233037975 
C9    C     0.57972337266676 0.36583337840165 0.57994315912714 
C10   C     0.54415033117847 0.35153652256118 0.54674710034774 
C11   C     0.51253602394859 0.36770830993036 0.54612027877297 
C12   C     0.47750117430905 0.35242419564004 0.52735206092657 
H6    H     0.47043921421627 0.32758537388387 0.50256222701388 
C13   C     0.45638894049447 0.37493856353323 0.54813275612675 
H7    H     0.42878739672015 0.37208081600152 0.54546691475728 
C14   C     0.47738226536077 0.40470996141162 0.57307501571218 
C15   C     0.46386469905531 0.43463397528452 0.58921819588926 
C16   C     0.48010700859508 0.46576383659777 0.59426357777709 
C17   C     0.46325426167766 0.49687650840762 0.60061538324120 
H8    H     0.43786266790500 0.49868156624307 0.61170733308218 
C18   C     0.48576070562037 0.52231544888954 0.59335565683240 
H9    H     0.48220302737747 0.54904103547859 0.59706121574722 
C19   C     0.51688005700066 0.50668337606899 0.58422025638993 
C20   C     0.54742461920351 0.52391798555754 0.58040372023096 
C21   C     0.54087017442459 0.31688648610023 0.51519238143183 
C22   C     0.54119678112863 0.28657954862984 0.61220591861398 
H10   H     0.54398458066318 0.28831393208935 0.71288977850969 
C23   C     0.53832623822893 0.25429848225473 0.58102672380438 
H11   H     0.53891169325463 0.23099092811617 0.65813989100977 
C24   C     0.53498403736033 0.25193891183873 0.45233237292299 
H12   H     0.53275319655509 0.22675750377411 0.42782535094020 
C25   C     0.53461036463393 0.28200582675051 0.35515889719063 
H13   H     0.53198638838969 0.28035995739157 0.25463191562358 
C26   C     0.53764450703051 0.31430420457545 0.38627257594775 
H14   H     0.53740921807619 0.33777597991915 0.31073311815745 
H15   H     0.43721036230368 0.43402340963460 0.59410364482348 
C27   C     0.54446846439309 0.56232626874769 0.56527647652136 
C28   C     0.51053909373359 0.58606775957673 0.43649276246971 
H16   H     0.48689355544908 0.57592751425918 0.34851396749922 
C29   C     0.50726363238741 0.62216651132182 0.42035180078535 
H17   H     0.48082361482234 0.64017242117496 0.31944509989972 
C30   C     0.53780298285666 0.63517829760110 0.53269349406414 
H18   H     0.53522041047493 0.66335584149882 0.52010534437695 
C31   C     0.57163540607789 0.61182347696776 0.66129463019433 
H19   H     0.59544305986913 0.62167277838781 0.75008485286933 
C32   C     0.57494528209905 0.57571557724073 0.67747698210264 
H20   H     0.60091089789499 0.55742794315349 0.77873012043875 
Fe2   Fe    0.53810706367007 0.41718761052367 0.00339269323640 
H21   H     0.64256526891107 0.42302690324932 0.94430504691312 
N5    N     0.56668188656726 0.38497663829179 0.95205577657840 
N6    N     0.56825899737318 0.45717428896883 0.96659891421235 
N7    N     0.49378469872285 0.45786149485437 0.94406895652949 
N8    N     0.49266944444306 0.38546693323792 0.93311143593038 
C33   C     0.56288022855742 0.35036536257669 0.95403420980698 
C34   C     0.59401038210985 0.33473374805178 0.94494537420594 
H22   H     0.59757448564978 0.30800793197226 0.94124776694212 
C35   C     0.61651771270562 0.36017380276049 0.93771054036002 
H23   H     0.64191610778059 0.35836869114712 0.92665450950564 
C36   C     0.59965493091392 0.39128698095380 0.94403139773873 
C37   C     0.61589932681595 0.42241604727330 0.94912011187113 
C38   C     0.60237196161905 0.45234017080548 0.96523661864682 
C39   C     0.62336809533703 0.48210868556589 0.99023801415933 
H24   H     0.65098327076388 0.48496073951469 0.99299378395577 
C40   C     0.60224240149918 0.50462406621029 0.01096614608090 
H25   H     0.60930227535924 0.52946113414644 0.03577707134492 
C41   C     0.56720053126215 0.48934089883551 0.99212881692540 
C42   C     0.53558683073085 0.50550411775269 0.99153003991933 
C43   C     0.50001443311634 0.49120561289273 0.95833037357078 
C44   C     0.46361973479802 0.51023158517017 0.92631973984938 
H26   H     0.46030975567439 0.53710547952405 0.92892203740864 
C45   C     0.43548594569577 0.48797949227220 0.89349058417178 
H27   H     0.40467336410675 0.49292838094265 0.86531706866997 
C46   C     0.45477432493294 0.45517303602252 0.90760460016890 
C47   C     0.43724705302324 0.42470480011988 0.89422130440947 
C48   C     0.45532287188300 0.39216710340372 0.91154945967781 
C49   C     0.43781874816262 0.36041846696706 0.91157715389927 
H28   H     0.40870502031993 0.35834271883246 0.89814481624271 
C50   C     0.46514567474106 0.33426481354676 0.93535135132231 
H29   H     0.46258133524974 0.30668160322665 0.94512080079036 
C51   C     0.49894746295025 0.35025834944896 0.94510703091273 
C52   C     0.53234009599115 0.33312818525959 0.95787063516734 
C53   C     0.53887627071120 0.54014282869587 0.02317850302491 
C54   C     0.53855200924391 0.57046257626589 0.92622833168105 
H30   H     0.53575123772225 0.56875165059842 0.82549730698825 
C55   C     0.54144510173965 0.60272893534023 0.95753742136621 
H31   H     0.54085423884186 0.62604956348261 0.88046400681926 
C56   C     0.54480601739744 0.60506140486781 0.08629398070876 
H32   H     0.54705814365655 0.63023185867978 0.11090160271772 
C57   C     0.54517131700125 0.57498242077753 0.18339244183707 
H33   H     0.54780851692816 0.57660396365182 0.28396715457724 
C58   C     0.54211387900966 0.54269905237962 0.15214787200936 
H34   H     0.54234499003642 0.51921743087626 0.22763376025215 
H35   H     0.40692595180219 0.42614235342099 0.87302970115146 
C59   C     0.53528771171221 0.29471905013934 0.97301508394840 
C60   C     0.56921181454231 0.27097084525290 0.10178139928619 
H36   H     0.59287444796579 0.28110775692940 0.18973455286856 
C61   C     0.57246148148348 0.23487040706487 0.11793248522215 
H37   H     0.59889892550972 0.21686483479043 0.21884198776634 
C62   C     0.54190523422920 0.22186447093396 0.00561389023590 
H38   H     0.54446709482467 0.19368568737394 0.01821602247156 
C63   C     0.50807698213078 0.24522681522852 0.87702580985702 
H39   H     0.48424555618427 0.23538466722252 0.78826743072362 
C64   C     0.50479055568817 0.28133540064237 0.86083892022445 
H40   H     0.47882447878709 0.29963120766960 0.75962329926425 
Cl1   Cl    0.57432481269102 0.39725300422095 0.24940041876233 
Cl2   Cl    0.50542395098857 0.45979504804795 0.28881110807141 
