# Supplementary material for: Porphyrin Aggregation under Homogeneous Conditions Inhibits Electrocatalysis: A Case Study on CO2 Reduction
Source: ACS Cent Sci. 2024 Jun 3;10(6):1251–61. doi: 10.1021/acscentsci.4c00121 (PMC11212130; doi:10.1021/acscentsci.4c00121)
Supplement: Supplementary file 2 — oc4c00121_si_002.zip [file oc4c00121_si_002.zip › Computational Files/FeDiPP/FeDiPP_Struc2.xyz]

232

Fe   0.00000000  0.00000000  0.00000000
N    1.39343942 -1.45250850  0.53011365
N   -1.42338437 -1.48639519  0.32892129
Cl   0.07860761  0.11914694 -2.19781357
N    1.37078789  1.45076988  0.62810116
N   -1.44992097  1.41868187  0.45899676
C    1.23379910 -2.81487166  0.40315834
C    2.71707135 -1.24637358  0.85581900
C   -1.22437369 -2.83283816  0.10098494
C   -2.78563080 -1.29068527  0.34179839
C    1.19566079  2.81545019  0.52177570
C    2.72007629  1.24351609  0.82103834
C   -2.80803029  1.19031030  0.53109687
C   -1.28669530  2.78690588  0.44136990
C    0.02648236 -3.47295674  0.10658496
C    2.48087163 -3.48267115  0.68945624
C    3.33048136 -0.00068061  0.97538007
C    3.39543918 -2.50990825  0.98226634
C   -2.49921851 -3.49069955 -0.06669020
C   -3.46515406 -2.54038514  0.11896440
C   -3.42157587 -0.05896097  0.48602146
C   -0.05092067  3.46049409  0.40727299
C    2.47709418  3.47678284  0.61011272
C    3.41505870  2.50348762  0.82200875
C   -3.51601963  2.44246754  0.58784386
C   -2.57805114  3.43226735  0.52298551
C    0.09070294 -4.93434183 -0.17532470
H    2.62801204 -4.55641531  0.66688243
H    4.40335571 -0.00017431  1.16455710
H    4.44470894 -2.62949566  1.23411235
H   -2.62676879 -4.54421759 -0.28816242
H   -4.54418826 -2.66108538  0.09514779
H   -4.50953953 -0.06984981  0.52966803
C   -0.07504848  4.94353665  0.27212629
H    2.63903231  4.54495229  0.52399514
H    4.48774445  2.62241619  0.94254201
H   -4.59210460  2.54440228  0.68693927
H   -2.74207876  4.50308107  0.55609095
C   -0.49402200 -5.87220247  0.69139363
C    0.75693936 -5.38894262 -1.32709343
C   -0.62822800  5.53405309 -0.87842660
C    0.44327204  5.78138499  1.27452490
H   -1.00367877 -5.52837322  1.59090260
C   -0.41585810 -7.23854153  0.41283890
C    0.82820664 -6.75578980 -1.60506284
H    1.21298962 -4.66370643 -2.00196247
C   -0.65878316  6.92266556 -1.02262985
H   -1.02465343  4.89131048 -1.66442860
H    0.84999593  5.33212944  2.17911980
C    0.41160602  7.17024748  1.12995187
C    0.24436431 -7.68368752 -0.73691562
H   -0.86770628 -7.95296184  1.10176745
H    1.34339877 -7.09567760 -2.50317026
H   -1.08646960  7.36168617 -1.92412968
C   -0.13885066  7.74591631 -0.01896987
H    0.80946644  7.80365925  1.92320316
H    0.30681053 -8.75002979 -0.95586120
H   -0.16379464  8.82985326 -0.13143232
Fe   3.13416909 -2.35142341 -4.74773989
N    1.74057578 -0.89917545 -5.27773778
N    4.55752934 -0.86491414 -5.07645528
N    4.58453483 -3.77003668 -5.20638358
N    1.76382106 -3.80231977 -5.37563220
Cl   3.05596901 -2.47068100 -2.54990842
C    0.41697274 -1.10546969 -5.60351011
C    1.89996061  0.46314734 -5.15032637
C    5.91980750 -1.06049282 -5.08862602
C    4.35823432  0.48145261 -4.84837129
C    4.42146466 -5.13829542 -5.18870827
C    5.94261572 -3.54150669 -5.27807333
C    0.41443988 -3.59529299 -5.56826676
C    1.93908163 -5.16692510 -5.26846363
C   -0.19620203 -2.35125525 -5.72307639
C   -0.26159550  0.15801333 -5.72960464
C    0.65273047  1.13082606 -5.43630917
C    3.10722957  1.12130772 -4.85372076
C    6.59907791  0.18925414 -4.86526371
C    6.55597714 -2.29214862 -5.23261079
C    5.63293199  1.13946518 -4.68007871
C    5.71296234 -5.78351152 -5.26990787
C    3.18574330 -5.81193122 -5.15443367
C    6.65081266 -4.79359950 -5.33454383
C   -0.28043949 -4.85526646 -5.56801934
C    0.65764987 -5.82832657 -5.35562081
H   -1.26903608 -2.35208115 -5.91240204
H   -1.31092094  0.27747686 -5.98130665
H    0.50533065  2.20451256 -5.41306026
C    3.04279988  2.58249936 -4.57097359
H    7.67809909  0.30997403 -4.84064368
H    7.64396777 -2.28105602 -5.27562855
H    5.76026953  2.19297122 -4.45841806
H    5.87719598 -6.85431263 -5.30294227
C    3.20942621 -7.29496060 -5.01913326
H    7.72694627 -4.89543827 -5.43331834
H   -1.35315875 -4.97433666 -5.68802376
H    0.49568735 -6.89637406 -5.26834061
C    3.62722751  3.52104148 -5.43712581
C    2.37673202  3.03620133 -3.41876206
C    2.69014853 -8.13251786 -6.02131440
C    3.76250385 -7.88579103 -3.86873581
H    4.13666002  3.17801441 -6.33705615
C    3.54915830  4.88715161 -5.15741060
C    2.30558290  4.40281031 -3.13962327
H    1.92084598  2.31042805 -2.74437161
C    2.72085592 -9.52139517 -5.87670083
H    2.28317520 -7.68283547 -6.92557412
H    4.15976573 -7.24325076 -3.08296289
C    3.79197290 -9.27444278 -3.72444211
H    4.00054694  5.60219938 -5.84598400
C    2.88929539  5.33139192 -4.00710031
H    1.79062153  4.74186300 -2.24108942
H    2.32185584 -10.1544361 -6.66966763
C    3.27122749 -10.0973983 -4.72789573
H    4.21953994 -9.71344234 -2.82291725
H    2.82707417  6.39757420 -3.78725597
H    3.29526331 -11.1813462 -4.61530836
H    1.48310178  0.45021129  3.65836515
C    0.39511115  0.43911869  3.70138291
C   -0.21825027 -0.81023938  3.65592037
C   -0.24105849  1.67077449  3.84536768
C    0.48994667 -2.06233219  3.59944987
N   -1.57633116 -1.03876937  3.72761012
N   -1.60333665  1.86635317  3.85753842
C    0.43821192  2.92052145  4.06872999
C   -0.44790365 -3.05224421  3.66408583
H    1.56608028 -2.16417096  3.50067536
C   -1.73940133 -2.40702811  3.74528543
Fe  -3.02669690  0.37984390  4.18625381
C   -1.80263167  3.21271992  4.08562241
C   -0.52793400  3.87073249  4.25391499
H    1.51723310  3.04124134  4.09335002
H   -0.28367001 -4.12304532  3.63105143
C   -2.97512269 -3.08066391  3.77956003
N   -4.39704493 -1.07105246  3.55836150
Cl  -3.10489698  0.26058631  6.38408528
N   -4.42029021  1.83209186  3.65625592
C   -3.05363642  3.85257503  4.08027294
H   -0.40059646  4.92423853  4.47557564
C   -4.22178436 -2.43565779  3.66553007
C   -2.95143978 -4.56369329  3.91486044
C   -5.74642611 -0.86402568  3.36572694
C   -5.74389325  1.62579762  3.33048359
C   -4.26090538  3.19441465  3.78366733
C   -3.11806611  5.31376667  4.36302011
C   -5.50321612 -3.09705926  3.57837289
C   -2.39836214 -5.15452372  5.06525789
C   -3.47071746 -5.40125055  2.91267930
C   -6.44130548 -2.12399915  3.36597436
C   -6.35706802  0.38001206  3.21091731
C   -6.42246149  2.88928064  3.20438906
C   -5.50813552  3.86209337  3.49768453
C   -3.78413397  5.76746864  5.51523164
C   -2.53363848  6.25230879  3.49686789
H   -5.66517864 -4.16510675  3.66565309
C   -2.36889309 -6.54317547  5.20955159
H   -2.00110026 -4.51198345  5.85103081
C   -3.44001007 -6.79012786  3.05729287
H   -3.87769079 -4.95156816  2.00841958
H   -7.51402474 -2.24306935  3.24596994
H   -7.42990207  0.37918616  3.02159166
H   -7.47178693  3.00874417  2.95268705
H   -5.65553534  4.93577987  3.52093344
H   -4.24002001  5.04169536  6.18962209
C   -3.85528309  7.13407762  5.79437043
H   -2.02420597  5.90928172  2.59693755
C   -2.61170769  7.61841892  3.77658310
C   -2.88963850 -7.36613095  4.20609797
H   -1.94132605 -6.98217503  6.11107645
H   -3.83901015 -7.42316875  2.26432607
C   -3.27157060  8.06265923  4.92689339
H   -4.37024446  7.47313031  6.69290428
H   -2.16031905  8.33346669  3.08800970
H   -2.86560268 -8.45007891  4.31868534
H   -3.33379182  9.12884151  5.14673773
Fe  -6.16086599  2.73126731  8.93399370
Cl  -6.08225838  2.85041425  6.73618013
N   -4.76742657  1.27875881  9.46410735
N   -7.61078696  4.14994918  9.39299046
N   -7.58425036  1.24487212  9.26291499
N   -4.79007810  4.18203719  9.56209486
C   -4.92706689 -0.08360435  9.33715204
C   -3.44379464  1.48489373  9.78981270
C   -7.44756129  5.51817319  9.37536360
C   -8.96889628  3.92157761  9.46509057
C   -8.94649679  1.44058204  9.27579209
C   -7.38523968 -0.10157085  9.03497864
C   -4.96520520  5.54671750  9.45576940
C   -3.44078970  3.97478340  9.75503204
C   -6.13438363 -0.74168943  9.04057866
C   -3.67999436 -0.75140384  9.62344994
C   -2.83038463  2.73058670  9.90937377
C   -2.76542681  0.22135906  9.91626004
C   -6.21178666  6.19176140  9.34126669
C   -8.73891713  6.16353466  9.45697921
C   -9.58244186  2.67230634  9.42001516
C   -9.67688562  5.17373485  9.52183756
C   -9.62602005  0.19088217  9.05295810
C   -8.66008450 -0.75943224  8.86730350
C   -3.68377181  6.20805015  9.54410642
C   -2.74580729  5.23475493  9.75600245
C   -6.07016305 -2.20307452  8.75866900
H   -3.53285395 -1.82514800  9.60087613
H   -1.75751028  2.73109300  10.0985508
H   -1.71615705  0.10177165  10.1681061
C   -6.23591447  7.67480396  9.20611999
H   -8.90294475  7.23434838  9.49008465
H   -10.6704055  2.66141750  9.46366173
H   -10.7529706  5.27566959  9.62093297
H   -10.7050543  0.07018193  9.02914149
H   -8.78763478 -1.81295028  8.64583128
H   -3.52183368  7.27621960  9.45798884
H   -1.67312154  5.35368350  9.87653571
C   -6.65488799 -3.14093516  9.62538733
C   -5.40392663 -2.65767531  7.60690027
C   -5.71759395  8.51265230  10.2085186
C   -6.78909399  8.26532040  8.05556710
H   -7.16454476 -2.79710591  10.5248963
C   -6.57672409 -4.50727422  9.34683260
C   -5.33265935 -4.02452249  7.32893086
H   -4.94787637 -1.93243912  6.93203123
C   -5.74925997  9.90151479  10.0639456
H   -5.31087006  8.06339675  11.1131135
H   -7.18551942  7.62257779  7.26956510
C   -6.81964915  9.65393287  7.91136385
C   -5.91650168 -4.95242021  8.19707808
H   -7.02857227 -5.22169453  10.0357612
H   -4.81746722 -4.36441029  6.43082344
C   -6.29971665  10.4771836  8.91502383
H   -5.35139955  10.5349266  10.8571969
H   -7.24733559  10.0929535  7.00986402
H   -5.85405546 -6.01876248  7.97813250
H   -6.32466063  11.5611206  8.80256138
