# Supplementary material for: Porphyrin Aggregation under Homogeneous Conditions Inhibits Electrocatalysis: A Case Study on CO2 Reduction
Source: ACS Cent Sci. 2024 Jun 3;10(6):1251–61. doi: 10.1021/acscentsci.4c00121 (PMC11212130; doi:10.1021/acscentsci.4c00121)
Supplement: Supplementary file 2 — oc4c00121_si_002.zip [file oc4c00121_si_002.zip › Computational Files/FeDiPP/FeDiPP_Struc3.cif]

data_stdin
_audit_creation_method 'critic2'
_audit_creation_date 2023-9-8
_chemical_formula_sum 'C32 H20 Cl Fe N4'
_cell_formula_units_Z 2
_cell_length_a        39.6882906400
_cell_length_b        39.6882906400
_cell_length_c         7.8823841736
_cell_angle_alpha        79.3933
_cell_angle_beta       101.1383
_cell_angle_gamma        90.0000
_cell_volume         11965.863490
_space_group_crystal_system triclinic
_space_group_IT_number 1
_space_group_name_H-M_alt 'P1'
_space_group_name_Hall 'P 1'
loop_
_symmetry_equiv_pos_site_id
_symmetry_equiv_pos_as_xyz
 1 'x,y,z'
loop_
_atom_site_label
_atom_site_type_symbol
_atom_site_fract_x
_atom_site_fract_y
_atom_site_fract_z
C1    C     0.39693051376923 0.35265107916330 0.54613797070132 
C2    C     0.37745030772215 0.32496409125849 0.49820144997421 
C3    C     0.43485830759068 0.35013294774609 0.56056333481287 
C4    C     0.38215807402141 0.38293430041316 0.57420280259513 
N1    N     0.34207574665882 0.32371404938426 0.47304686216377 
C5    C     0.39121976430130 0.29532102146432 0.44894266532738 
C6    C     0.45186602682896 0.37563604441605 0.46401165685712 
C7    C     0.45453871801736 0.32206292154702 0.67003525615439 
C8    C     0.40107670125783 0.41245677413153 0.61408399718109 
N2    N     0.34757578781112 0.38871096345810 0.57146583076674 
C9    C     0.33346353304305 0.29454979879476 0.40448326465969 
Fe1   Fe    0.30762885234268 0.35445074789050 0.55256938349786 
H1    H     0.41805963406427 0.29034776832458 0.44991951945533 
C10   C     0.36398355513213 0.27648054354984 0.39184862009707 
H2    H     0.43724341139253 0.39743837839021 0.37747776589836 
C11   C     0.48737224483310 0.37339052720433 0.47666012997475 
H3    H     0.44200326220901 0.30245979928946 0.74937763637107 
C12   C     0.49001489214777 0.31960135492689 0.68104512251180 
H4    H     0.42850128608215 0.41495027427032 0.62569027509653 
C13   C     0.37801097602389 0.43613655292266 0.63420378648267 
C14   C     0.34492212565392 0.42123224896678 0.60900545410189 
C15   C     0.30021825181883 0.28509150439856 0.34264039359514 
N3    N     0.27335338272730 0.39641874453415 0.51952827138022 
N4    N     0.26748599934699 0.33386248454107 0.39265665396177 
Cl1   Cl    0.30311503239152 0.32592994965771 0.81710519142740 
H5    H     0.36439963229030 0.25314127412167 0.33883350890113 
H6    H     0.49968485316933 0.39362721268906 0.39957979990661 
C16   C     0.50662685988975 0.34526736413807 0.58473265815382 
H7    H     0.50474527221898 0.29767358126512 0.76718214118194 
H8    H     0.38293780875657 0.46160490209406 0.66275427775489 
C17   C     0.31482659123057 0.43794631290817 0.62004765334536 
H9    H     0.29781470993218 0.26147520186109 0.29017262726905 
C18   C     0.26981614352528 0.30321609917399 0.33590052569742 
C19   C     0.28161945415557 0.42650029104434 0.57927509156060 
C20   C     0.23792315035801 0.39595131798654 0.48483202273889 
C21   C     0.23276439901101 0.34186409128604 0.36825179893342 
H10   H     0.53435441453620 0.34333106141427 0.59402449142797 
H11   H     0.31762259992210 0.46278164698504 0.66036228921167 
C22   C     0.23605272000160 0.29205808105115 0.27131000039382 
C23   C     0.25087300359206 0.44522151993087 0.58398235669625 
C24   C     0.22372173171478 0.42637291511915 0.52494873584846 
C25   C     0.21849152928131 0.37052895692798 0.41353626608582 
C26   C     0.21304493272871 0.31581725963459 0.29249039444940 
H12   H     0.23084221426365 0.26887447699128 0.21752022552542 
H13   H     0.25035505092964 0.46979187531547 0.62561054995560 
H14   H     0.19650020915401 0.43253787688206 0.50751435715004 
C27   C     0.18025963417467 0.37430512597668 0.38418741764646 
H15   H     0.18521405454995 0.31587340071464 0.26049251615650 
C28   C     0.16060282442964 0.38480802173365 0.21406999117828 
C29   C     0.16346114218521 0.36743780556337 0.52741749426312 
H16   H     0.17358944186434 0.39033404014264 0.10266684137465 
C30   C     0.12484440542466 0.38838385217312 0.18775855687322 
H17   H     0.17868700802433 0.35909544249103 0.65949870812797 
C31   C     0.12770269145450 0.37097744684568 0.50090311785051 
C32   C     0.10830396881039 0.38147239387283 0.33107119542624 
H18   H     0.10989038943077 0.39670132796682 0.05502085325691 
H19   H     0.11497035726649 0.36540994578925 0.61320773937348 
H20   H     0.08040764422914 0.38424431777270 0.31045417314743 
N5    N     0.37119291108370 0.49634044312125 0.02203846214658 
C33   C     0.34130056156011 0.48740780234969 0.08105392092170 
Fe2   Fe    0.41396456561581 0.46306858878746 0.05502457070949 
C34   C     0.37086407985758 0.53173735165940 0.98825347249793 
C35   C     0.33059846445249 0.45398246690991 0.12072636948778 
C36   C     0.32189542281513 0.51769598089656 0.08626049759606 
N6    N     0.43358806573693 0.50360877788972 0.89623119984417 
N7    N     0.38059104230419 0.42239054061218 0.07235707620054 
N8    N     0.44547148322921 0.42935254262001 0.97529060214706 
Cl2   Cl    0.44245769184906 0.46825053053017 0.32027165869192 
C37   C     0.34013638071051 0.54523881049648 0.02829025906067 
C38   C     0.39582102835036 0.55171514530506 0.91768880081065 
C39   C     0.34799695278054 0.42430392193376 0.10925298392014 
H21   H     0.30581670793652 0.45062686225591 0.16043474465293 
H22   H     0.29731567883437 0.51765866248365 0.12747365912687 
C40   C     0.42477547072368 0.53810610054978 0.87233328345093 
C41   C     0.46423713137987 0.50197527385200 0.83952119089678 
C42   C     0.38715478335008 0.38797940734978 0.07442290698597 
C43   C     0.44503959432004 0.39398978511519 0.99978426796000 
C44   C     0.47441811641849 0.43861001680012 0.90728212404362 
H23   H     0.33336971400398 0.57228987155441 0.01150520506613 
C45   C     0.39116626550657 0.58981762320493 0.88907161127807 
C46   C     0.33383692459984 0.39091563271421 0.13334103932468 
C47   C     0.45030017140235 0.55838935535947 0.79689596079598 
C48   C     0.48306951129388 0.47202446642984 0.84596409699306 
C49   C     0.47456304307496 0.53594716519484 0.77541652769386 
C50   C     0.35805075891413 0.36841358760041 0.11322032197633 
C51   C     0.41778725130504 0.37390863956315 0.04670553711784 
C52   C     0.47499777934148 0.38090106497096 0.95081858154402 
C53   C     0.49319467580048 0.40852946739125 0.89445108372319 
C54   C     0.39800640566748 0.60680631038902 0.03262369774421 
C55   C     0.37984665744114 0.60915014681593 0.71934795571102 
H24   H     0.30846983722971 0.38541763552508 0.16121746587753 
H25   H     0.44957051106324 0.58618388787654 0.76525066129157 
H26   H     0.50659352551713 0.47495758921824 0.79367123259840 
H27   H     0.49757314139198 0.54167285878637 0.72169836644274 
H28   H     0.35618353221146 0.34096274608437 0.12418464690690 
C56   C     0.42115904024695 0.33608198022754 0.06030418663893 
H29   H     0.48059231747763 0.35419941283326 0.95145943535294 
H30   H     0.51652989056298 0.40863684164544 0.84177437523684 
C57   C     0.39364845055486 0.64244347210804 0.00680964911627 
H31   H     0.40696707537477 0.59182966796839 0.16440426394812 
C58   C     0.37545101036155 0.64478491363941 0.69373303432606 
H32   H     0.37434255414938 0.59600971970193 0.60770122588251 
C59   C     0.44968699216197 0.31705495497630 0.17002907904879 
C60   C     0.39601404444913 0.31852222170615 0.96270168462064 
H33   H     0.39919960089175 0.65532699450384 0.11936892930467 
C61   C     0.38235130246060 0.66152213222749 0.83734720646267 
H34   H     0.36650178320852 0.65948753276817 0.56129649702377 
H35   H     0.46902704035046 0.33001605980071 0.25016200899236 
C62   C     0.45293471906571 0.28167402954730 0.18027283687691 
C63   C     0.39904687891400 0.28310675350444 0.97457529265991 
H36   H     0.37386912660501 0.33263924538623 0.87597045011162 
H37   H     0.37894355936744 0.68932461769217 0.81715892994249 
H38   H     0.47520160029502 0.26744904877138 0.26664574528937 
C64   C     0.42761733495674 0.26450509774966 0.08292051125562 
H39   H     0.37906096202873 0.27035291179064 0.89674490071508 
H40   H     0.43017148995260 0.23685130257074 0.09166266703741 
