# Supplementary material for: Porphyrin Aggregation under Homogeneous Conditions Inhibits Electrocatalysis: A Case Study on CO2 Reduction
Source: ACS Cent Sci. 2024 Jun 3;10(6):1251–61. doi: 10.1021/acscentsci.4c00121 (PMC11212130; doi:10.1021/acscentsci.4c00121)
Supplement: Supplementary file 2 — oc4c00121_si_002.zip [file oc4c00121_si_002.zip › Computational Files/FeDiPP/FeDiPP_Struc3.xyz]

232

C    0.00000000  0.00000000  0.00000000
C   -0.62902709  1.24260793  0.21319730
C    1.48332386 -0.07901089  0.10958372
C   -0.70014333 -1.16839926 -0.36415457
C    0.06109395  2.47216719  0.51615878
N   -1.99737134  1.46790280  0.19240562
C    2.30535002  0.79307873 -0.62388075
C    2.09771325 -1.03423186  0.94119811
N   -2.06579640 -1.25450752 -0.55524391
C   -0.07865098 -2.41635051 -0.73835385
H    1.13185601  2.58796924  0.60432703
C   -0.88498158  3.44116849  0.66900077
Fe  -3.55402338  0.08075697  0.04885687
C   -2.15985209  2.81308244  0.47757912
H    1.85676822  1.53282599 -1.28124410
C    3.69527134  0.72230938 -0.52779536
H    1.47938811 -1.69713017  1.54393043
C    3.48893728 -1.11595326  1.02483566
C   -2.30319892 -2.51146418 -1.07609413
C   -1.07267269 -3.24693336 -1.17207447
H    0.98509012 -2.61231313 -0.73093308
H   -0.73291773  4.49338701  0.88588743
N   -4.86404661  1.69845640 -0.20214324
N   -4.90372612 -0.96836985 -1.16593616
Cl  -4.13597680 -0.66737561  2.05842957
C   -3.37110632  3.49245595  0.56146229
H    4.30130763  1.41363469 -1.11334379
C    4.29489249 -0.23705085  0.29318840
H    3.94240039 -1.86125482  1.67918413
C   -3.52847941 -2.97657417 -1.54588968
H   -0.97543340 -4.25014752 -1.57480906
C   -4.62695661  2.97902690  0.25172945
C   -6.21738013  1.62956502 -0.46571676
C   -4.72482435 -2.26701871 -1.59708976
C   -6.24460591 -0.68620822 -1.35133008
H   -3.32152445  4.53661952  0.86771645
H    5.38120310 -0.30041808  0.36377474
H   -3.54397942 -3.98998917 -1.94446631
C   -5.85439841  3.72887014  0.28748866
C   -6.84209572  2.89515066 -0.16096614
C   -6.88002619  0.51715353 -1.00732210
C   -5.96648518 -2.80357434 -2.08775814
C   -6.91187623 -1.82988299 -1.92685916
H   -5.93834215  4.76442297  0.60372139
H   -7.89592416  3.11453230 -0.29340814
C   -8.35269538  0.62444163 -1.23027356
H   -6.09137577 -3.80173435 -2.49637754
H   -7.96771317 -1.87407986 -2.16993424
C   -8.87380343  0.79446400 -2.52258759
C   -9.23749468  0.55969877 -0.14221197
C   -10.2529296  0.89820792 -2.72246503
H   -8.18875365  0.85214986 -3.36887275
C   -10.6163131  0.66171196 -0.34363108
H   -8.83432563  0.42023835  0.86115617
H   -10.6443098  1.03572812 -3.73082026
C   -11.1276129  0.83183309 -1.63377625
H   -11.2926435  0.60368765  0.50950220
H   -12.2033769  0.91193323 -1.79039552
N   -0.22343722  4.94238086 -3.98137429
C   -0.18504370  6.29820576 -4.23802534
C   -1.49967608  4.67348384 -3.53305746
Fe   1.42386882  3.66973665 -3.73079202
C   -1.46553741  6.89214407 -3.93388189
C    0.91290347  6.98870952 -4.77407692
C   -1.98483310  3.40444929 -3.23168174
C   -2.27776090  5.88312398 -3.49350518
N    2.44448603  5.04831767 -4.93708173
N    2.79573512  2.21592016 -4.33649908
Cl   2.15082161  4.26024019 -1.71581601
N    0.07293859  2.08044180 -3.59912391
H   -1.70853631  7.94140138 -4.06139123
C    0.77173917  8.45941169 -4.99147026
C    2.13111846  6.38278448 -5.11862464
C   -1.27684636  2.20991209 -3.31884046
H   -3.02884244  3.32888308 -2.93003310
H   -3.31604404  5.94143814 -3.18042528
C    3.74724716  4.90120739 -5.36788498
C    4.04813375  2.48466149 -4.85313228
C    2.74129778  0.84797008 -4.15043050
C    0.33029662  0.71772001 -3.58343062
C    0.82462645  9.34194019 -3.90096249
C    0.58092081  8.98043821 -6.28079297
C    3.25901831  7.07834185 -5.69169180
C   -1.87551246  0.91973679 -3.13585314
C    4.48486154  3.72185891 -5.31894080
C    4.25467686  6.15648565 -5.85486246
C    4.81288107  1.27219963 -4.95060456
C    1.58825204  0.11906077 -3.79398839
C    4.00484679  0.25745792 -4.52240323
C   -0.88386903 -0.00252362 -3.28870218
H    0.97959837  8.93874036 -2.89987825
C    0.69097361  10.7188652 -4.09706149
C    0.44546883  10.3575571 -6.47537928
H    0.53247639  8.29693135 -7.12892851
H    3.27824551  8.13554587 -5.93208848
H   -2.92473612  0.74197597 -2.92408708
H    5.49811559  3.76239898 -5.71618877
H    5.24970476  6.30579015 -6.26293784
H    5.81922647  1.20003366 -5.35076844
C    1.70136597 -1.36248470 -3.69068489
H    4.22590862 -0.80135521 -4.51753492
H   -0.97467140 -1.07609270 -3.20541059
H    0.73989571  11.3934999 -3.24199367
C    0.50064890  11.2301953 -5.38439987
H    0.29194989  10.7489297 -7.48144667
C    0.85202301 -2.20101081 -4.43213205
C    2.66651396 -1.95843739 -2.85714878
H    0.39614201  12.3043377 -5.53776213
C    0.95431113 -3.58936305 -4.34193300
H    0.10519438 -1.76656670 -5.09099454
C    2.77981256 -3.34778340 -2.77933105
H    3.31206932 -1.32777020 -2.24841097
C    1.92324686 -4.17043529 -3.51887772
H    0.27961628 -4.20846362 -4.93317935
H    3.53202733 -3.78703203 -2.12319062
H    2.01130526 -5.25528335 -3.45246706
C   -1.70773972  7.74908363  3.35857459
N   -1.74613324  6.39325873  3.61522564
C   -0.60979255  8.43958739  2.82252301
C   -2.98823343  8.34302194  3.66271804
Fe  -0.09882720  5.12061452  3.86580791
C   -3.02237210  6.12436171  4.06354247
C    0.60842244  7.83366235  2.47797529
C   -0.75095685  9.91028956  2.60512967
C   -3.80045692  7.33400185  4.10309475
H   -3.23123233  9.39227925  3.53520870
N    0.92179001  6.49919554  2.65951820
N    1.27303910  3.66679803  3.26010085
N   -1.44975743  3.53131967  3.99747602
Cl   0.62812559  5.71111806  5.88078392
C   -3.50752912  4.85532716  4.36491819
C    1.73632229  8.52921972  1.90490813
C   -0.94177521  10.4313161  1.31580696
C   -0.69806957  10.7928181  3.69563744
H   -4.83874006  7.39231601  4.41617465
C    2.22455114  6.35208526  2.22871495
C    1.21860176  2.29884795  3.44616943
C    2.52543773  3.93553936  2.74346765
C   -2.79954238  3.66078996  4.27775947
C   -1.19239940  2.16859788  4.01316931
H   -4.55153846  4.77976095  4.66656683
H    1.75554949  9.58642374  1.66451145
C    2.73198084  7.60736352  1.74173747
H   -0.99021963  9.74780922  0.46767142
C   -1.07722719  11.8084349  1.12122065
C   -0.83172241  12.1697431  3.49953844
H   -0.54309765  10.3896182  4.69672168
C    2.96216552  5.17273678  2.27765913
C    2.48215077  1.70833579  3.07419670
C    0.06555602  1.56993864  3.80261154
C    3.29018505  2.72307750  2.64599537
C   -3.39820848  2.37061466  4.46074679
C   -2.40656505  1.44835425  4.30789775
H    3.72700874  7.75666802  1.33366209
C   -1.02204712  12.6810732  2.21220006
H   -1.23074613  12.1998075  0.11515326
H   -0.78280031  12.8443778  4.35460626
H    3.97541957  5.21327685  1.88041116
H    2.70321260  0.64952266  3.07906501
C    0.17866995  0.08839317  3.90591504
H    4.29653045  2.65091153  2.24583149
H   -4.44743214  2.19285384  4.67251285
H   -2.49736742  0.37478517  4.39118934
H   -1.12655401  13.7552156  2.05883780
C   -0.67067301 -0.75013294  3.16446788
C    1.14381794 -0.50755952  4.73945115
C   -0.56838489 -2.13848518  3.25466693
H   -1.41750164 -0.31568883  2.50560539
C    1.25711654 -1.89690553  4.81726888
H    1.78937330  0.12310767  5.34818896
H   -1.24307974 -2.75758575  2.66342058
C    0.40055084 -2.71955742  4.07772221
H    2.00933131 -2.33615416  5.47340931
H    0.48860924 -3.80440548  4.14413287
C   -1.52269602  1.45087787  7.59659993
C   -0.03937216  1.37186698  7.70618365
C   -2.15172311  2.69348580  7.80979723
C   -2.22283935  0.28247861  7.23244536
C    0.57501723  0.41664601  8.53779804
C    0.78265400  2.24395660  6.97271918
N   -3.52006736  2.91878067  7.78900555
C   -1.46160207  3.92304506  8.11275871
C   -1.60134700 -0.96547264  6.85824608
N   -3.58849242  0.19637035  7.04135602
C    1.96624126  0.33492461  8.62143559
H   -0.04330791 -0.24625230  9.14053036
C    2.17257532  2.17318725  7.06880457
H    0.33407220  2.98370386  6.31535583
C   -3.68254811  4.26396031  8.07417905
Fe  -5.07671940  1.53163484  7.64545680
H   -0.39084001  4.03884711  8.20092696
C   -2.40767760  4.89204636  8.26560070
H   -0.53760590 -1.16143526  6.86566685
C   -2.59536871 -1.79605549  6.42452546
C   -3.82589494 -1.06058631  6.52050580
H    2.41970437 -0.41037695  9.27578406
C    2.77219647  1.21382702  7.88978833
H    2.77861161  2.86451256  6.48325614
C   -4.89380234  4.94333382  8.15806222
Cl  -5.65867282  0.78350226  9.65502950
N   -6.38674263  3.14933427  7.39445669
N   -6.42642214  0.48250802  6.43066377
H   -2.25561375  5.94426488  8.48248736
H   -2.49812942 -2.79926965  6.02179087
C   -5.05117543 -1.52569630  6.05071025
H    3.85850708  1.15045979  7.96037467
C   -6.14965263  4.42990477  7.84832938
H   -4.84422047  5.98749739  8.46431638
C   -7.74007615  3.08044289  7.13088317
C   -6.24752037 -0.81614084  5.99951017
C   -7.76730193  0.76466965  6.24526985
H   -5.06667544 -2.53911130  5.65213362
C   -7.37709443  5.17974801  7.88408859
C   -8.40272221  1.96803140  6.58927783
C   -8.36479174  4.34602853  7.43563379
C   -7.48918120 -1.35269647  5.50884179
C   -8.43457225 -0.37900512  5.66974077
H   -7.46103817  6.21530084  8.20032132
C   -9.87539140  2.07531950  6.36632637
H   -9.41862018  4.56541017  7.30319179
H   -7.61407179 -2.35085648  5.10022239
H   -9.49040919 -0.42320199  5.42666569
C   -10.7601907  2.01057664  7.45438796
C   -10.3964995  2.24534187  5.07401234
C   -12.1390092  2.11258983  7.25296885
H   -10.3570217  1.87111622  8.45775610
C   -11.7756257  2.34908579  4.87413490
H   -9.71144967  2.30302773  4.22772718
H   -12.8153395  2.05456552  8.10610213
C   -12.6503089  2.28271096  5.96282368
H   -12.1670058  2.48660599  3.86577967
H   -13.7260729  2.36281110  5.80620441
