# Supplementary material for: Porphyrin Aggregation under Homogeneous Conditions Inhibits Electrocatalysis: A Case Study on CO2 Reduction
Source: ACS Cent Sci. 2024 Jun 3;10(6):1251–61. doi: 10.1021/acscentsci.4c00121 (PMC11212130; doi:10.1021/acscentsci.4c00121)
Supplement: Supplementary file 2 — oc4c00121_si_002.zip [file oc4c00121_si_002.zip › Computational Files/FeTetraPP/FeTetraPP_monomer.xyz]

          78

Fe       14.8987356900        16.7518429800        17.7732755800 
Cl       12.9422430100        15.7788104200        18.0999728400 
N       14.8383598500        17.3814545700        15.7755686700 
N       16.1279568000        15.1920015200        17.1148807700 
N       15.8803762000        16.5800742400        19.6167368900 
N       14.5533350300        18.7511680500        18.2837859200 
C       14.1576848000        18.4923165000        15.3138367000 
C       15.0178371000        16.5607554100        14.6779077100 
C       16.2325441700        14.7192662700        15.8216107300 
C       16.7946521300        14.2815112900        17.9109380900 
C       16.4822219600        15.4301201400        20.0920303700 
C       15.6319607400        17.3666774100        20.7258634100 
C       14.5830215800        19.2908247300        19.5546354300 
C       14.0109894800        19.7237767300        17.4670132400 
C       13.8857812300        18.3536803300        13.9046559600 
C       14.4178462600        17.1592335800        13.5113763700 
C       17.0055367000        13.5020995000        15.8033535900 
C       17.3528967100        13.2311047600        17.0959651200 
C       16.5913800600        15.4881228500        21.5286061400 
C       16.0662757800        16.6861148200        21.9204297700 
C       14.0743072300        20.6398160800        19.5287272000 
C       13.7200618700        20.9075041800        18.2372554200 
C       15.6846820000        15.3252408300        14.6793470700 
C       16.9318553400        14.3568542800        19.3064668600 
C       15.0465630500        18.6426327100        20.7107686000 
C       13.7819329900        19.6023800800        16.0869340900 
C       15.8241752200        14.6051317100        13.3794797200 
C       16.6680259900        15.0991785700        12.3718776200 
C       16.7976002000        14.4186426800        11.1588242000 
C       16.0823331500        13.2385207700        10.9354559500 
C       15.2382094000        12.7407644700        11.9324431500 
C       15.1114543600        13.4176721500        13.1476112300 
C       17.6052269000        13.2182540500        19.9979128300 
C       16.9713280900        11.9682125300        20.0839520300 
C       17.5959946100        10.9000347800        20.7318087100 
C       18.8636341700        11.0654982100        21.2974808200 
C       19.5031556700        12.3057532800        21.2139510100 
C       18.8774501300        13.3762395200        20.5705362500 
C       14.9087887300        19.3627220800        22.0111595400 
C       13.6413898200        19.5532376500        22.5848671800 
C       13.5082523500        20.2263335900        23.8015706100 
C       14.6387603300        20.7221597700        24.4576912900 
C       15.9041484200        20.5391785800        23.8922244700 
C       16.0391397800        19.8617633800        22.6779881600 
C       13.0951602200        20.7338146500        15.3966930600 
C       13.7934504600        21.5574549100        14.4992228100 
C       13.1456162700        22.6153915500        13.8569006700 
C       11.7909347600        22.8608248200        14.0997582900 
C       11.0877372100        22.0445661200        14.9906056800 
C       11.7355492800        20.9893878000        15.6372092600 
H       13.3459454200        19.0748279100        13.3015121100 
H       14.3979710400        16.7127112800        12.5237216700 
H       17.2629745100        12.9424584400        14.9112292600 
H       17.9501376200        12.4063827900        17.4681254000 
H       17.0063854500        14.7050150400        22.1529119200 
H       15.9680613100        17.0743571600        22.9278691700 
H       14.0163983200        21.2989039500        20.3875917300 
H       13.3157946700        21.8285782500        17.8327827100 
H       17.2294078100        16.0163165700        12.5505932200 
H       17.4617463400        14.8099077600        10.3881069100 
H       16.1822945400        12.7087556900         9.9882266500 
H       14.6735297600        11.8238433400        11.7637283200 
H       14.4495389900        13.0356165700        13.9247770300 
H       15.9801426100        11.8446079600        19.6476697700 
H       17.0892062900         9.9372863300        20.7980410200 
H       19.3512579200        10.2310571000        21.8013467800 
H       20.4938075400        12.4405676300        21.6482468100 
H       19.3763265600        14.3428243000        20.4991914300 
H       12.7627799500        19.1606697500        22.0729325100 
H       12.5187946300        20.3610408000        24.2386377700 
H       14.5341259900        21.2491269800        25.4060096100 
H       16.7894102300        20.9279095100        24.3957031500 
H       17.0241979600        19.7233360500        22.2320427800 
H       14.8508980300        21.3668000400        14.3154075000 
H       13.7017610900        23.2503131400        13.1670938200 
H       11.2852269200        23.6849393800        13.5967253800 
H       10.0300446000        22.2267887300        15.1810468600 
H       11.1882206000        20.3467656700        16.3268416200 
