# Supplementary material for: Porphyrin Aggregation under Homogeneous Conditions Inhibits Electrocatalysis: A Case Study on CO2 Reduction
Source: ACS Cent Sci. 2024 Jun 3;10(6):1251–61. doi: 10.1021/acscentsci.4c00121 (PMC11212130; doi:10.1021/acscentsci.4c00121)
Supplement: Supplementary file 2 — oc4c00121_si_002.zip [file oc4c00121_si_002.zip › Computational Files/FeTetraPP/FeTetraPP_Struc1.cif]

data_stdin
_audit_creation_method 'critic2'
_audit_creation_date 2023-9-8
_chemical_formula_sum 'C44 H28 Cl Fe N4'
_cell_formula_units_Z 2
_cell_length_a        39.6882906400
_cell_length_b        39.6882906400
_cell_length_c         9.1650175431
_cell_angle_alpha        88.0781
_cell_angle_beta        91.5414
_cell_angle_gamma        90.0000
_cell_volume         14423.025385
_space_group_crystal_system triclinic
_space_group_IT_number 1
_space_group_name_H-M_alt 'P1'
_space_group_name_Hall 'P 1'
loop_
_symmetry_equiv_pos_site_id
_symmetry_equiv_pos_as_xyz
 1 'x,y,z'
loop_
_atom_site_label
_atom_site_type_symbol
_atom_site_fract_x
_atom_site_fract_y
_atom_site_fract_z
Fe1   Fe    0.29347539680649 0.47088155651407 0.43463976250672 
Cl1   Cl    0.29189161039741 0.47338987515775 0.19337975997721 
N1    N     0.25851478936019 0.43285712452644 0.47844405559030 
N2    N     0.33061317052591 0.43632249635844 0.49632420806495 
N3    N     0.32834386405813 0.50844173800379 0.48320310231813 
N4    N     0.25586637264961 0.50533225866054 0.47941401872871 
C1    C     0.26529081878870 0.39914834436854 0.45997141318771 
C2    C     0.22421280489967 0.43683521475099 0.45513394931772 
C3    C     0.32698303608138 0.40178895610227 0.51043238056511 
C4    C     0.36468286372159 0.44263943041569 0.51240711255089 
C5    C     0.32175167391027 0.54248599437935 0.46489366778372 
C6    C     0.36258884866137 0.50458703525829 0.46626719803921 
C7    C     0.22178757068921 0.49883959441051 0.48556825999973 
C8    C     0.25956436107090 0.53970394373315 0.49095494856496 
C9    C     0.29710031083818 0.38387828934280 0.48146329084796 
C10   C     0.23470547208057 0.38188605327351 0.41868378691670 
C11   C     0.20925940720678 0.40511770155428 0.41712570558719 
C12   C     0.20649041110237 0.46730636989463 0.46563710658759 
C13   C     0.35906259798831 0.38645043874122 0.54817109792815 
C14   C     0.38027641076806 0.47399584372927 0.48607061985082 
C15   C     0.38239354782986 0.41172722225322 0.54946945680762 
C16   C     0.28992790344944 0.55760894054543 0.47649089615455 
C17   C     0.35235497482966 0.56028707367232 0.43099881013621 
C18   C     0.37753476232884 0.53679881130260 0.43009696112589 
C19   C     0.20379881128657 0.52966218397894 0.50937278207800 
C20   C     0.22718038934506 0.55493942894918 0.51298372203283 
C21   C     0.29948421725823 0.34678660205872 0.46383043692171 
H1    H     0.23303497962639 0.35549157258752 0.39260000965605 
H2    H     0.18280201517128 0.40124695517450 0.39035283317117 
H3    H     0.36307835215425 0.35980537342682 0.57194815877166 
H4    H     0.40917474778024 0.40975704553417 0.57443308871877 
C22   C     0.28816790370804 0.59512451553889 0.46866548612517 
H5    H     0.35422177884371 0.58720456163060 0.40855973993786 
H6    H     0.40383267764309 0.54082810442962 0.40575382861925 
H7    H     0.17681048106660 0.53155222052030 0.52275568529359 
H8    H     0.22301391476186 0.58151013281810 0.52986895435429 
C23   C     0.28147224321635 0.32402123207817 0.55276540891874 
C24   C     0.31910126564599 0.33410678391983 0.35242871834489 
C25   C     0.30367816140911 0.61419428778870 0.57790304534817 
C26   C     0.27111936477838 0.61201295833847 0.35134911776931 
C27   C     0.28270674950324 0.28943627542186 0.53002456983813 
H9    H     0.26696632380091 0.33347860339878 0.64185413325122 
C28   C     0.32033473882133 0.29950598433554 0.33007552552711 
H10   H     0.33276139493275 0.35167010867167 0.28170486540258 
H11   H     0.31669478608416 0.60126925399973 0.66977009635548 
C29   C     0.30221450421637 0.64936438881441 0.56984245051133 
H12   H     0.25907186153781 0.59730478858895 0.26619765302189 
C30   C     0.26983403397930 0.64720036487251 0.34306798338881 
C31   C     0.30206771895704 0.27707080383470 0.41825590167218 
H13   H     0.26870051417442 0.27213468780245 0.60066158979915 
H14   H     0.33533286833998 0.29010822120882 0.24218987630599 
C32   C     0.28537592490130 0.66598406352815 0.45233502535166 
H15   H     0.31420384955811 0.66378712665420 0.65609600903740 
H16   H     0.25670152326584 0.65995660154941 0.25093918733425 
H17   H     0.30295319903142 0.25007791932931 0.39999854573950 
H18   H     0.28430180164150 0.69344219789582 0.44599702369797 
C33   C     0.44830383788333 0.41400230739259 0.90185365071107 
C34   C     0.43063589919608 0.44449481608010 0.91267299387495 
C35   C     0.43295412843523 0.38248249747146 0.88225886548041 
C36   C     0.44566908865658 0.47619307932729 0.95041425040564 
N5    N     0.39632190271417 0.44851784400751 0.88997089320986 
C37   C     0.45088287382460 0.35162816228675 0.85836857960154 
N6    N     0.39887866338890 0.37602861927656 0.88906213329504 
H19   H     0.47215794560776 0.48003072023651 0.97665238175718 
C38   C     0.42025648961701 0.49945585785235 0.94935939497451 
C39   C     0.38961051392718 0.48223456243249 0.90857697242238 
Fe2   Fe    0.36133145616514 0.41053523962943 0.93400922001155 
H20   H     0.47785258905918 0.34970212873371 0.84446040395958 
C40   C     0.42747412428490 0.32636938465948 0.85548460280184 
C41   C     0.39513391129502 0.34165149668480 0.87795331518885 
H21   H     0.42199413872739 0.52584942111261 0.97539645591868 
C42   C     0.35780729271459 0.49754389767997 0.88751967685659 
N7    N     0.32641077173367 0.37300613917706 0.88568600792065 
N8    N     0.32423280092618 0.44513806730300 0.87236531922726 
Cl2   Cl    0.36295656878336 0.40799611679314 0.17527857869132 
H22   H     0.43159649707501 0.29978370149085 0.83877243141120 
C43   C     0.36476332887938 0.32379115583154 0.89312519580532 
C44   C     0.32789928511111 0.47967205993660 0.85853523964562 
C45   C     0.35544837241914 0.53462550011662 0.90553348019573 
C46   C     0.33296365296375 0.33896568516218 0.90464665868951 
C47   C     0.29217222853972 0.37691963835923 0.90254796071615 
C48   C     0.29015665738389 0.43885913809023 0.85609001354380 
C49   C     0.36649588468506 0.28627951141029 0.90201296737307 
C50   C     0.29583902552121 0.49505607634011 0.82082980776729 
C51   C     0.33586474960368 0.54723894228635 0.01719846513616 
C52   C     0.37341799188211 0.55744670697533 0.81669731513020 
C53   C     0.30234393915260 0.32123710510196 0.93892962019608 
C54   C     0.27718742741293 0.34475845565106 0.93930085087650 
C55   C     0.27452149970666 0.40752332397487 0.88236844175913 
C56   C     0.27248593956198 0.46980145136242 0.81915221081932 
C57   C     0.35088406705176 0.26702861272856 0.79364729935045 
C58   C     0.38360479241111 0.26957657137997 0.01965150095322 
H23   H     0.29184746322004 0.52171483515396 0.79731321419633 
C59   C     0.33462823700797 0.58182335309394 0.03992057662665 
H24   H     0.32223030131841 0.52963552131138 0.08783281705994 
C60   C     0.37217245701493 0.59201817068214 0.83977938448881 
H25   H     0.38789271717293 0.54805141996535 0.72738504466113 
H26   H     0.30044940939767 0.29434449510833 0.96196103616318 
H27   H     0.25088290952177 0.34079113487795 0.96368833854674 
H28   H     0.24571172433457 0.47180556987812 0.79407821521444 
H29   H     0.33783910656029 0.27981087737611 0.70148604781867 
C61   C     0.35228912795241 0.23186272395648 0.80294770149869 
H30   H     0.39573511245913 0.28442519214829 0.10410467165961 
C62   C     0.38483350203998 0.23439417088770 0.02916696350356 
H31   H     0.31965857504015 0.59115851198926 0.12802842103795 
C63   C     0.35285050761609 0.60431487481230 0.95181787170911 
H32   H     0.38613606430491 0.60936263111426 0.76917187784687 
H33   H     0.34022750504375 0.21728572603051 0.71737967783268 
C64   C     0.36918240038588 0.21542923841800 0.92079579668129 
H34   H     0.39802117746985 0.22179242530873 0.12153805294291 
H35   H     0.35195157769277 0.63129548564931 0.97034617921952 
H36   H     0.37021292314850 0.18797467769055 0.92809460627232 
C65   C     0.48575334679468 0.41490407339607 0.91752731344974 
C66   C     0.50218450198737 0.39842098555182 0.03753372735449 
H37   H     0.48718111607491 0.38485295767172 0.11825247483334 
C67   C     0.53724704966180 0.39963906987117 0.05415752151305 
H38   H     0.54960967422565 0.38693732452580 0.14837745701221 
C68   C     0.55639184461857 0.41713476320288 0.95055621554257 
H39   H     0.58376081952746 0.41803312521381 0.96338517394135 
C69   C     0.54025698840068 0.43337362747875 0.83026140133677 
H40   H     0.55502003679019 0.44683695974015 0.74835191855533 
C70   C     0.50518726572554 0.43234155305846 0.81389402925635 
H41   H     0.49260534986240 0.44481159009151 0.71976719766352 
C71   C     0.16905632028177 0.46635681840867 0.44916248661788 
C72   C     0.14951814710081 0.44881303545833 0.55210088198518 
H42   H     0.16199821735594 0.43633593810988 0.64646229444580 
C73   C     0.11447097871301 0.44768208482922 0.53474942680993 
H43   H     0.09962342608564 0.43412878877346 0.61609420307215 
C74   C     0.09846100717438 0.46393041235224 0.41417006419313 
H44   H     0.07111175053749 0.46293954015330 0.40053259112665 
C75   C     0.11770560166449 0.48154953578158 0.31130566945443 
H45   H     0.10544542206965 0.49426170621195 0.21686546197981 
C76   C     0.15274414800001 0.48286647052000 0.32891690933028 
H46   H     0.16782678134035 0.49651742743055 0.24873790698740 
C77   C     0.41753314003454 0.47469120736282 0.47085792361586 
C78   C     0.43825678047285 0.49400497376496 0.56233679759240 
H47   H     0.42713341557659 0.50724092743470 0.65135448420460 
C79   C     0.47296655907350 0.49567367892492 0.54219454378760 
H48   H     0.48864680741157 0.51070779509012 0.61470868357684 
C80   C     0.48752005703052 0.47790313749961 0.43062837997617 
H49   H     0.51461561826494 0.47925080711841 0.41444810469012 
C81   C     0.46714403094882 0.45832474839261 0.34000618512847 
H50   H     0.47825719571885 0.44452255617291 0.25238622021385 
C82   C     0.43240984771299 0.45669094275643 0.35964895898975 
H51   H     0.41642348280966 0.44201183872855 0.28699867831354 
C83   C     0.23725689606741 0.40684908414658 0.89731881849429 
C84   C     0.22234236304713 0.42485075832953 0.00841829202666 
H52   H     0.23830688570570 0.43952913370465 0.08115816982754 
C85   C     0.18760118567798 0.42320604240007 0.02786472215482 
H53   H     0.17645224170262 0.43699931843776 0.11541931851877 
C86   C     0.16725839362838 0.40361667186309 0.93715921967344 
H54   H     0.14015839241578 0.40226297527525 0.95320971455099 
C87   C     0.18185191802056 0.38584198526330 0.82570046866067 
H55   H     0.16619948207537 0.37078619642302 0.75316323391294 
C88   C     0.21656763672562 0.38752017526091 0.80575187089368 
H56   H     0.22772317544186 0.37426871193453 0.71685349458230 
