# Supplementary material for: Porphyrin Aggregation under Homogeneous Conditions Inhibits Electrocatalysis: A Case Study on CO2 Reduction
Source: ACS Cent Sci. 2024 Jun 3;10(6):1251–61. doi: 10.1021/acscentsci.4c00121 (PMC11212130; doi:10.1021/acscentsci.4c00121)
Supplement: Supplementary file 2 — oc4c00121_si_002.zip [file oc4c00121_si_002.zip › Computational Files/FeTetraPP/FeTetraPP_Struc1.xyz]

312

Fe   0.00000000  0.00000000  0.00000000
N   -1.39832595 -1.49566082  0.40109593
N    1.45872751 -1.35263041  0.56481633
Cl  -0.00337924  0.02539610 -2.20910779
N   -1.50367621  1.38105150  0.40997744
N    1.37189740  1.50562605  0.44467235
C   -1.12484281 -2.83918252  0.23195037
C   -2.75396637 -1.34494192  0.18765592
C    2.80693043 -1.09697878  0.71208015
C    1.31117555 -2.71887124  0.69399843
C   -2.85772283  1.12526035  0.46632902
C   -1.35975459  2.74875220  0.51565247
C    2.73519756  1.34743399  0.28959800
C    1.11477852  2.85115672  0.27702121
C    0.13232310 -3.43861906  0.42874169
C   -2.32854418 -3.53698370 -0.14610159
C   -3.33807088 -2.61543819 -0.16036823
C   -3.45992726 -0.13236556  0.28382854
C    3.50070012 -2.31243983  1.05144313
C    3.43230447  0.13940876  0.47092890
C    2.57505469 -3.31603123  1.03955465
C   -3.57753454  2.35587291  0.68429617
C   -0.15111163  3.45492518  0.38321174
C   -2.65044989  3.36019343  0.71735990
C    3.33729248  2.61474687 -0.04159636
C    2.33772742  3.54723305 -0.03333854
C    0.23128335 -4.91614444  0.26728569
H   -2.38841266 -4.59255275 -0.38493884
H   -4.38151915 -2.77729053 -0.40551521
C   -4.94156080 -0.17511535  0.13297796
H    4.55744581 -2.38295984  1.28002372
C    4.91471080  0.16233071  0.33163318
H    2.72857128 -4.36622010  1.25727035
H   -4.65195456  2.43499866  0.80683731
C   -0.21903379  4.94144897  0.31155803
H   -2.81997291  4.41992917  0.87197027
H    4.38701317  2.76718041 -0.26449532
H    2.41734965  4.60864516 -0.23880287
C   -0.50550651 -5.79232760  1.08162266
C    1.03731466 -5.45362569 -0.75276903
C   -5.55931854  0.44316529 -0.96805594
C   -5.74237520 -0.83975849  1.07553789
C    5.71464411  0.95697845  1.16926350
C    5.53255857 -0.58625072 -0.68665658
C   -0.86673881  5.57566350 -0.76265444
C    0.36961117  5.73187139  1.31179653
H   -1.10318496 -5.38959798  1.89736747
C   -0.45090470 -7.17193514  0.87339517
C    1.09177990 -6.83374286 -0.95744702
H    1.59689760 -4.77830536 -1.40035509
H   -4.94094784  0.96030425 -1.70221849
C   -6.94559680  0.38548533 -1.12931403
H   -5.27032574 -1.30594980  1.93956230
C   -7.12905970 -0.88997721  0.91665853
C    7.09718162  1.01701549  0.98483007
H    5.25123098  1.50965171  1.98435785
H    4.91599776 -1.19116939 -1.35188206
C    6.91594152 -0.52744526 -0.86651650
H   -1.32389098  4.96574884 -1.54234756
C   -0.91570982  6.96964619 -0.83848101
H    0.86357050  5.24713557  2.15298121
C    0.31350832  7.12523504  1.23798934
C    0.34505374 -7.69705330 -0.15001954
H   -1.02420259 -7.83689426  1.52018614
H    1.70869673 -7.23373695 -1.76217582
C   -7.73474132 -0.28217069 -0.18743169
H   -7.40889975  0.86098207 -1.99405993
H   -7.73838785 -1.40288186  1.66149554
C    7.70228981  0.27744159 -0.03673040
H    7.70162675  1.63598214  1.64880897
H    7.37860524 -1.10216195 -1.66881255
C   -0.32581666  7.74872390  0.16202745
H   -1.41420394  7.44760229 -1.68206237
H    0.76808060  7.72416014  2.02777383
H    0.38469797 -8.77396641 -0.31719382
H   -8.81682448 -0.32568839 -0.31230381
H    8.78165529  0.32595505 -0.18488580
H   -0.36688425  8.83654224  0.10399326
C    6.02969256 -2.11383517  4.27806445
C    5.32581495 -0.90031414  4.37713224
C    5.42531959 -3.37082529  4.09864394
C    7.51213548 -2.07322809  4.42158103
C    5.91315208  0.36933607  4.72271171
N    3.96954790 -0.74762486  4.16925946
C    6.14277059 -4.60272414  3.87989149
N    4.07124540 -3.62487760  4.16093836
C    8.30898352 -1.41301753  3.47265832
C    8.13467441 -2.69052795  5.52042502
H    6.95798097  0.52971015  4.96296231
C    4.90482952  1.29227176  4.71305288
C    3.69859734  0.59625291  4.33962684
Fe   2.56997999 -2.24155368  4.57249833
H    7.21658131 -4.68344000  3.75254067
C    5.21442833 -5.60608828  3.85348423
C    3.92536128 -4.99266129  4.05921998
H    7.83283415 -0.94703433  2.61078186
C    9.69680577 -1.36702551  3.62252688
H    7.51931584 -3.20420970  6.25952977
C    9.52214868 -2.63707470  5.67264152
H    4.96737485  2.34779004  4.95146237
C    2.44157317  1.19738199  4.14681479
N    1.11279503 -0.88717375  4.00805325
N    1.19595098 -3.74587237  4.13002472
Cl   2.57499709 -2.26816947  6.78169179
H    5.38215836 -6.66636533  3.70045850
C    2.71626441 -5.69684439  4.19814197
H    10.3029193 -0.85786494  2.87251911
C    10.3075140 -1.97454391  4.72401162
H    9.98957180 -3.11222539  6.53537049
C    1.26172109  0.47917051  3.88141752
C    2.34351066  2.67462421  4.31175897
C   -0.23561646 -1.14137617  3.85902770
C    1.45134921 -5.09105197  4.30363875
C   -0.16707530 -3.58536951  4.28442193
C    2.78283546 -7.18288565  4.27952324
H    11.3905791 -1.93494629  4.84148054
C   -0.00140018  1.07814651  3.53616608
C    3.07859518  3.55305381  3.49832673
C    1.53874105  3.20955203  5.33422430
C   -0.86262764 -2.37696401  4.09964728
C   -0.92783066  0.07531798  3.52080509
C    0.22765323 -5.78413164  4.61755219
C   -0.77085724 -4.85049534  4.62095138
C    2.18994481 -7.98022868  3.28726825
C    3.43285699 -7.80963887  5.35668563
H   -0.15402085  2.12895891  3.32083536
C    3.02347154  4.93223072  3.70967871
H    3.67509070  3.15271950  2.68053501
H    0.98019941  2.53261284  5.98099084
C    1.48406423  4.58913215  5.54228031
C   -2.34528182 -2.39912822  4.23654106
H   -1.98427193  0.14715116  3.29121395
H    0.14678458 -6.84437432  4.82844036
H   -1.82085091 -5.00045567  4.84425648
C    2.24341642 -9.37304408  3.37242779
H    1.69493341 -7.50124955  2.44338971
H    3.89346817 -7.19436458  6.12998479
C    3.47927650 -9.20304349  5.44381438
H    3.59507032  5.59890046  3.06315798
C    2.22899522  5.45470255  4.73556403
H    0.86822245  4.98670988  6.34904365
C   -3.14382889 -3.19440401  3.39810429
C   -2.96460382 -1.65052450  5.25382826
H    1.78580656 -9.97788079  2.58892043
C    2.88482809 -9.98903870  4.45150904
H    3.97990028 -9.67479363  6.28961431
H    2.18875039  6.53121182  4.90521929
C   -4.52655441 -3.25487701  3.58076450
H   -2.67916825 -3.74765615  2.58410241
C   -4.34821595 -1.70982332  5.43189035
H   -2.34893198 -1.04560721  5.91987414
H    2.92392838 -11.0764199  4.51834091
C   -5.13322470 -2.51517161  4.60134144
H   -5.12989002 -3.87471091  2.91657413
H   -4.81228357 -1.13548059  6.23358785
H   -6.21273440 -2.56396416  4.74830850
Cl   2.82153002 -2.57553405 -2.37485205
Fe   2.81651292 -2.54891826 -4.58404551
N    4.31777833 -3.93224218 -4.99560548
N    1.35932796 -1.19453833 -5.14849059
N    4.21608083 -1.05498944 -4.98728438
N    1.44248391 -4.05323695 -5.02651912
C    5.67185252 -3.67818987 -5.05789990
C    4.17189421 -5.30002587 -5.09732386
C    1.50825402  0.17180593 -5.27512632
C    0.01091647 -1.44874075 -5.29751614
C    3.94513027  0.28888833 -4.81691700
C    5.57234788 -1.20767872 -4.77941160
C    0.07945763 -3.89273409 -4.87212191
C    1.69788214 -5.39841655 -4.85290509
C    6.38930352 -4.91008872 -5.27665235
C    6.27622549 -2.42119975 -4.87847939
C    2.96279734 -6.00420897 -4.95840187
C    5.46096126 -5.91345286 -5.30305961
C    2.68810610  0.89001741 -5.00972905
C    0.24513275  0.77078193 -5.62037776
C   -0.61609471 -2.68432859 -5.05689656
C   -0.68129773 -0.23204660 -5.63573875
C    5.15136245  0.98490718 -4.44349096
C    6.15968501  0.06197149 -4.43383213
C   -0.52432431 -5.15785992 -4.53559246
C    0.47418616 -6.09149622 -4.53899165
H    7.46311424 -4.99080458 -5.40400317
C    7.75866841 -2.38059267 -4.73496281
C    3.02936839 -7.49025023 -4.87702060
H    5.62869129 -6.97372991 -5.45608534
C    2.59004359  2.36725963 -4.84478487
H    0.09251208  1.82159433 -5.83570848
C   -2.09874889 -2.70649280 -4.92000278
H   -1.73773900 -0.16021342 -5.86532989
H    5.21390778  2.04042546 -4.20508147
H    7.20451390  0.22234557 -4.19358153
H   -1.57431798 -5.30782025 -4.31228736
H    0.39331751 -7.15173890 -4.32810348
C    8.38120734 -2.99789253 -3.63611882
C    8.55551645 -1.72038211 -5.68388552
C    3.67938992 -8.11700345 -3.79985821
C    2.43647774 -8.28759326 -5.86927559
C    1.78527398  2.90218745 -3.82231954
C    3.32512811  3.24568923 -5.65821711
C   -2.71807089 -1.95788908 -3.90271558
C   -2.89729596 -3.50176859 -5.75843955
H    7.76584877 -3.51157428 -2.89701407
C    9.76868161 -2.94443928 -3.48390232
H    8.07936708 -1.25439891 -6.54576198
C    9.94333870 -1.67439009 -5.53401696
H    4.14000110 -7.50172916 -3.02655905
C    3.72580943 -9.51040807 -3.71272946
H    1.94146634 -7.80861413 -6.71315413
C    2.48994935 -9.68040866 -5.78411605
C    1.73059716  4.28176757 -3.61426353
H    1.22673234  2.22524826 -3.17555300
H    3.92162363  2.84535492 -6.47600883
C    3.27000447  4.62486614 -5.44686513
H   -2.10239905 -1.35297179 -3.23666970
C   -4.10168302 -2.01718790 -3.72465349
C   -4.28002148 -3.56224159 -5.57577934
H   -2.43263532 -4.05502073 -6.57244143
C    10.5540469 -2.28190849 -4.43253222
H    10.2361047 -3.41958997 -2.62117335
H    10.5494522 -1.16522952 -6.28402473
C    3.13136102 -10.2964033 -4.70503480
H    4.22643321 -9.98215821 -2.86692953
H    2.03233949 -10.2852454 -6.56762341
H    1.11475538  4.67934530 -2.80750019
C    2.47552815  5.14733797 -4.42097981
H    3.84160325  5.29153588 -6.09338586
H   -4.56575064 -1.44284517 -2.92295599
C   -4.88669177 -2.82253619 -4.55520240
H   -4.88335709 -4.18207549 -6.23996971
H    11.6371120 -2.24231087 -4.31506330
H    3.17046131 -11.3837845 -4.63820293
H    2.43528332  6.22384724 -4.25132455
H   -5.96620147 -2.87132874 -4.40823534
Fe  -0.24653293  0.30736458  9.15654384
N    1.21219458 -1.04526583  9.72136017
N   -1.64485888 -1.18829624  9.55763977
Cl  -0.24991217  0.33276068  6.94743605
N   -1.75020914  1.68841608  9.56652128
N    1.12536447  1.81299063  9.60121619
C    1.06464262 -2.41150666  9.85054227
C    2.56039750 -0.78961420  9.86862399
C   -3.00049930 -1.03757734  9.34419976
C   -1.37137574 -2.53181794  9.38849421
C   -1.60628752  3.05611678  9.67219631
C   -3.10425576  1.43262493  9.62287286
C    2.48866463  1.65479857  9.44614184
C    0.86824559  3.15852130  9.43356505
C   -0.11420983 -3.13125448  9.58528553
C    2.32852176 -3.00866665  10.1960985
C    3.25416719 -2.00507525  10.2079870
C    3.18577154  0.44677334  9.62747274
C   -3.70646019  0.17499902  9.44037238
C   -3.58460381 -2.30807361  8.99617561
C   -2.57507711 -3.22961912  9.01044225
C   -0.39764456  3.76228976  9.53975558
C   -2.89698282  3.66755801  9.87390374
C   -3.82406747  2.66323749  9.84084001
C    3.09075955  2.92211145  9.11494748
C    2.09119449  3.85459763  9.12320530
C   -0.01524958 -4.60877986  9.42382953
H    2.48203835 -4.05885552  10.4138142
H    4.31091288 -2.07559526  10.4365676
C    4.66817787  0.46969529  9.48817702
C   -5.18809373  0.13224923  9.28952180
H   -4.62805208 -2.46992595  8.75102863
H   -2.63494559 -4.28518817  8.77160500
C   -0.46556672  5.24881355  9.46810187
H   -3.06650584  4.72729375  10.0285141
H   -4.89848749  2.74236324  9.96338115
H    4.14048024  3.07454499  8.89204852
H    2.17081672  4.91600974  8.91774097
C   -0.75203944 -5.48496302  10.2381665
C    0.79078173 -5.14626111  8.40377481
C    5.28602564 -0.27888614  8.46988726
C    5.46811118  1.26434303  10.3258073
C   -5.98890813 -0.53239391  10.2320817
C   -5.80585147  0.75052987  8.18848790
C    0.12307824  6.03923597  10.4683404
C   -1.11327174  5.88302808  8.39388940
H   -1.34971789 -5.08223340  11.0539113
C   -0.69743763 -6.86457056  10.0299390
H    1.35036467 -4.47094078  7.75618875
C    0.84524697 -6.52637828  8.19909682
H    4.66946483 -0.88380481  7.80466178
C    6.66940859 -0.22008068  8.29002734
C    6.85064869  1.32438007  10.1413739
H    5.00469805  1.81701629  11.1409017
H   -5.51685867 -0.99858522  11.0961061
C   -7.37559263 -0.58261263  10.0732024
H   -5.18748077  1.26766883  7.45432535
C   -7.19212973  0.69284991  8.02722981
C    0.06697539  7.43259962  10.3945332
H    0.61703757  5.55450015  11.3095251
H   -1.57042391  5.27311342  7.61419628
C   -1.16224275  7.27701077  8.31806283
H   -1.27073552 -7.52952968  10.6767300
C    0.09852081 -7.38968872  9.00652430
H    1.46216380 -6.92637237  7.39436802
H    7.13207231 -0.79479737  7.48773129
C    7.45575688  0.58480617  9.11981344
H    7.45509382  1.94334672  10.8053528
C   -7.98127425  0.02519389  8.96911215
H   -7.98492078 -1.09551728  10.8180394
H   -7.65543268  1.16834665  7.16248391
H    0.52154767  8.03152472  11.1843177
C   -0.57234959  8.05608848  9.31857129
H   -1.66073687  7.75496687  7.47448147
H    0.13816504 -8.46660183  8.83935002
H    8.53512236  0.63331963  8.97165804
H   -9.06335741 -0.01832381  8.84424003
H   -0.61341718  9.14390682  9.26053710
