# Supplementary material for: Porphyrin Aggregation under Homogeneous Conditions Inhibits Electrocatalysis: A Case Study on CO2 Reduction
Source: ACS Cent Sci. 2024 Jun 3;10(6):1251–61. doi: 10.1021/acscentsci.4c00121 (PMC11212130; doi:10.1021/acscentsci.4c00121)
Supplement: Supplementary file 2 — oc4c00121_si_002.zip [file oc4c00121_si_002.zip › Computational Files/FeTetraPP/FeTetraPP_Struc2.cif]

data_stdin
_audit_creation_method 'critic2'
_audit_creation_date 2023-9-8
_chemical_formula_sum 'C44 H28 Cl Fe N4'
_cell_formula_units_Z 2
_cell_length_a        39.6882906400
_cell_length_b        39.6882906400
_cell_length_c        11.4929587408
_cell_angle_alpha       110.8280
_cell_angle_beta        65.0992
_cell_angle_gamma        90.0000
_cell_volume         15106.104961
_space_group_crystal_system triclinic
_space_group_IT_number 1
_space_group_name_H-M_alt 'P1'
_space_group_name_Hall 'P 1'
loop_
_symmetry_equiv_pos_site_id
_symmetry_equiv_pos_as_xyz
 1 'x,y,z'
loop_
_atom_site_label
_atom_site_type_symbol
_atom_site_fract_x
_atom_site_fract_y
_atom_site_fract_z
Fe1   Fe    0.33536132306072 0.50950841596451 0.44118324051934 
Cl1   Cl    0.36790884622561 0.48065239303051 0.21289816992668 
N1    N     0.29453963602599 0.47682170454515 0.48852521181623 
N2    N     0.36433756355129 0.48310938427975 0.50729236801949 
N3    N     0.36433193204748 0.55261480587575 0.48276098955878 
N4    N     0.29271437550258 0.54795587354437 0.47827519097699 
C1    C     0.30301522029690 0.44174589279345 0.47741396815084 
C2    C     0.26360444870639 0.47754169734755 0.46262241892805 
C3    C     0.35893283240625 0.45041048000021 0.52370394168350 
C4    C     0.39661390499161 0.49142334113672 0.52082754837029 
C5    C     0.36080005642814 0.58323613871477 0.45508301698273 
C6    C     0.40035539962200 0.54755381418994 0.46965319649677 
C7    C     0.25766342731167 0.54217168686961 0.48649407503189 
C8    C     0.29525684529119 0.58308723013969 0.48372203823853 
C9    C     0.33207045567842 0.42950323133215 0.50038705393181 
C10   C     0.27757463699971 0.41964622369813 0.43907340361174 
C11   C     0.25317622610917 0.44183579081949 0.43025191383398 
C12   C     0.24487985540699 0.50852347940580 0.46818429193318 
C13   C     0.38679048777587 0.43945970879673 0.55894904555071 
C14   C     0.41524538907295 0.51992420191686 0.49378877929022 
C15   C     0.41007199070249 0.46481693474620 0.55724522307431 
C16   C     0.32792047763804 0.59888704645636 0.46202070786840 
C17   C     0.39578136962154 0.59697204728384 0.41931191475477 
C18   C     0.42030257338107 0.57487862906908 0.42795728100793 
C19   C     0.23677657416760 0.57523286581117 0.50725897977244 
C20   C     0.26006944269964 0.60059052896358 0.50557262512597 
C21   C     0.33586283664017 0.39119858008887 0.49104121226556 
H1    H     0.27856160463723 0.39076195943953 0.41938297374516 
H2    H     0.23041218882150 0.43467084978305 0.40260375919400 
H3    H     0.38780400902834 0.41593886818355 0.58519865703044 
H4    H     0.43370381173495 0.46591364630632 0.58175667494535 
C22   C     0.32807452919492 0.63350035360507 0.43856738606268 
H5    H     0.40095318817376 0.62023950348436 0.38969819442752 
H6    H     0.44946110877155 0.57665337870717 0.40606814018399 
H7    H     0.20813766786299 0.57831127755953 0.52001405342809 
H8    H     0.25429051481527 0.62855049357971 0.51663301584256 
C23   C     0.30634021083215 0.37913277405801 0.57914381625489 
C24   C     0.36907137348318 0.36587936653968 0.38948381101656 
C25   C     0.33008463971525 0.66637044682517 0.53424343299399 
C26   C     0.32640532679895 0.63334762673527 0.31860064280050 
C27   C     0.30968047002308 0.34270421824272 0.56499673319151 
H9    H     0.28095821575810 0.39867834925322 0.66097815015658 
C28   C     0.37242984175425 0.32945879946057 0.37548202417810 
H10   H     0.39205174447308 0.37495704153314 0.32021471533309 
H11   H     0.33103155380712 0.66662797285673 0.62792947470854 
C29   C     0.33034643523131 0.69855932961024 0.51054024572638 
H12   H     0.32510912723074 0.60776950839833 0.24379169867638 
C30   C     0.32688953468339 0.66554734985104 0.29490889429211 
C31   C     0.34266949322812 0.31768953637856 0.46279671245972 
H13   H     0.28653266044729 0.33396506537906 0.63509112336133 
H14   H     0.39828478704122 0.31018822715976 0.29557151856939 
C32   C     0.32881677947769 0.69821763504264 0.39075231310663 
H15   H     0.33161085892052 0.72398200193685 0.58620048692014 
H16   H     0.32581476100574 0.66505625922275 0.20108337791990 
H17   H     0.34525261590054 0.28923293662295 0.45162202278307 
H18   H     0.32909344782001 0.72332913694976 0.37212886192076 
C33   C     0.42738999057492 0.51127769300514 0.90137897203758 
C34   C     0.40866248495456 0.54222418513767 0.90671788099824 
C35   C     0.41469321837520 0.47758005409811 0.88265605786850 
C36   C     0.41904046891551 0.57795142448523 0.93907385355017 
N5    N     0.37779581857002 0.54286111006902 0.88037452695765 
C37   C     0.43564210622694 0.44452754146222 0.86169224593071 
N6    N     0.37970181212590 0.47171328142454 0.89038735360227 
H19   H     0.44172117005761 0.58519160101885 0.96713519035434 
C38   C     0.39470848656525 0.60005937169750 0.92966278593083 
C39   C     0.36933188472638 0.57789849231306 0.89112415046475 
Fe2   Fe    0.33701544095866 0.51010955779479 0.92742977120858 
H20   H     0.46425363912313 0.44150405747765 0.84923772697698 
C40   C     0.41244247641042 0.41908769633510 0.86274026984705 
C41   C     0.37725140366050 0.43653116574237 0.88443101545466 
H21   H     0.39371543975261 0.62893255204902 0.94913927554713 
C42   C     0.34031655654080 0.59008123747462 0.86783335914214 
N7    N     0.30813189483679 0.46695331928921 0.88545947460899 
N8    N     0.30802351552479 0.53650338392354 0.86132970295547 
Cl2   Cl    0.30435228113137 0.53885370120587 0.15571453419560 
H22   H     0.41829177985611 0.39110528922821 0.85133234626817 
C43   C     0.34465326837385 0.42063560006179 0.90563876909946 
C44   C     0.31344101902236 0.56916982448290 0.84468203100715 
C45   C     0.33655721606994 0.62835974436479 0.87687428644809 
C46   C     0.31175167849009 0.43626173108816 0.91263925116130 
C47   C     0.27208202946294 0.47200433179682 0.89878190342286 
C48   C     0.27569485143948 0.52821623474601 0.84816638863791 
C49   C     0.34455316303941 0.38598622926520 0.92883200250843 
C50   C     0.28553301527923 0.58012576997726 0.80965309362093 
C51   C     0.30338769355721 0.65372841981162 0.97848107456609 
C52   C     0.36608525373757 0.64035632346389 0.78851581920808 
C53   C     0.27680997254880 0.42245386832755 0.94821718225532 
C54   C     0.25221544443384 0.44458679792850 0.94004236818399 
C55   C     0.25710073227576 0.49969462735319 0.87517789030196 
C56   C     0.26219246432461 0.55482160194893 0.81185637799652 
C57   C     0.34256050735577 0.35312171059085 0.83307180092792 
C58   C     0.34620088536859 0.38611983862607 0.04880993114619 
H23   H     0.28451736788096 0.60361766339283 0.78325115895199 
C59   C     0.30007154289344 0.69013387777503 0.99227379487904 
H24   H     0.28040123801482 0.64469822626073 0.04792507586434 
C60   C     0.36278730268834 0.67676907777471 0.80245146457561 
H25   H     0.39143527393695 0.62077098483696 0.70664450902191 
H26   H     0.27171232392803 0.39911305733742 0.97740184171051 
H27   H     0.22305954033039 0.44278208400331 0.96197591370814 
H28   H     0.23850299602535 0.55375199133529 0.78767247504789 
H29   H     0.34157622075937 0.35289125818422 0.73947396382982 
C61   C     0.34228618445299 0.32092597910570 0.85673295362290 
H30   H     0.34747500412629 0.41169193107513 0.12370648448735 
C62   C     0.34569572139160 0.35391497976793 0.07247591689942 
H31   H     0.27424203845243 0.70943951723281 0.07221080879557 
C63   C     0.32983801004429 0.70183496216445 0.90469937272920 
H32   H     0.38593668524332 0.68545444962020 0.73214209038178 
H33   H     0.34102666355729 0.29550470468242 0.78105672319178 
C64   C     0.34378431597199 0.32125278418489 0.97655856949876 
H34   H     0.34674361061941 0.35440304532817 0.16634093192243 
H35   H     0.32729193802139 0.73026935325453 0.91558218635416 
H36   H     0.34348854588004 0.29613573270600 0.99515419645027 
C65   C     0.46187526227216 0.51459211283632 0.92335463659558 
C66   C     0.46122967498255 0.51226488707924 0.04348936069587 
H37   H     0.43534837542345 0.50821798274489 0.11955868716366 
C67   C     0.49329144934463 0.51553984528511 0.06567188953148 
H38   H     0.49241038470729 0.51387506895250 0.15954841943307 
C68   C     0.52633300599837 0.52096252087260 0.96818963957918 
H39   H     0.55134422408644 0.52340707151884 0.98564516529491 
C69   C     0.52717938361794 0.52318480958590 0.84825913017700 
H40   H     0.55292528843746 0.52717553985909 0.77134523642554 
C70   C     0.49511225763288 0.52011399961371 0.82602879838079 
H41   H     0.49576601335922 0.52152746179260 0.73216947666912 
C71   C     0.21031961924826 0.50526022809742 0.44666095157616 
C72   C     0.17703987117683 0.50004504403054 0.54478448631555 
H42   H     0.17640837377559 0.49884325338789 0.63890814138193 
C73   C     0.14491237764057 0.49698101604726 0.52293314761905 
H43   H     0.11913051664874 0.49322976490058 0.60044341051918 
C74   C     0.14575145000605 0.49889443976855 0.40257655121366 
H44   H     0.12069313640466 0.49645390057122 0.38541093495893 
C75   C     0.17884126481278 0.50400602220907 0.30429111371523 
H45   H     0.17970869813495 0.50542989964778 0.21009215052958 
C76   C     0.21095977210837 0.50728580720038 0.32611275856065 
H46   H     0.23687384273254 0.51110776458848 0.24946084680546 
C77   C     0.45413064221147 0.51970073138754 0.48127869111532 
C78   C     0.46339735713494 0.54972928928347 0.56555205523383 
H47   H     0.44123248159824 0.57275002893634 0.64722467198260 
C79   C     0.50042322854740 0.54988958245719 0.54770768052485 
H48   H     0.50696635740679 0.57340769231049 0.61470081243834 
C80   C     0.52883801439821 0.51992584300329 0.44576111642056 
H49   H     0.55775853654468 0.52006978248245 0.43173220189205 
C81   C     0.51987427805149 0.48965258331952 0.36246855239266 
H50   H     0.54180245619179 0.46612853420774 0.28282660007108 
C82   C     0.48286222461815 0.48953243515302 0.38003923315063 
H51   H     0.47596409578744 0.46618040263112 0.31374515749331 
C83   C     0.21816787469017 0.49994132090642 0.88812513824072 
C84   C     0.18942510061459 0.53002490786825 0.99012652288531 
H52   H     0.19634931848650 0.55329576777660 0.05665744029417 
C85   C     0.15237437419418 0.52990690906793 0.00813812766608 
H53   H     0.13042942376813 0.55335051498543 0.08839484395415 
C86   C     0.14339062528382 0.49973279750277 0.92448167032629 
H54   H     0.11444081650839 0.49959899764530 0.93882199125839 
C87   C     0.17181790798725 0.46986187619711 0.82176475844642 
H55   H     0.16525618152817 0.44643028915454 0.75448540729697 
C88   C     0.20888051868499 0.47001260133283 0.80353833335040 
H56   H     0.23104658674058 0.44706435295444 0.72129582552159 
