# Supplementary material for: Porphyrin Aggregation under Homogeneous Conditions Inhibits Electrocatalysis: A Case Study on CO2 Reduction
Source: ACS Cent Sci. 2024 Jun 3;10(6):1251–61. doi: 10.1021/acscentsci.4c00121 (PMC11212130; doi:10.1021/acscentsci.4c00121)
Supplement: Supplementary file 2 — oc4c00121_si_002.zip [file oc4c00121_si_002.zip › Computational Files/FeTetraPP/FeTetraPP_Struc2.xyz]

312

Fe   0.00000000  0.00000000  0.00000000
N   -1.51309285  1.37433857  0.35571926
Cl   0.18706163 -0.21236516 -2.18929971
N    1.35099277  1.54091253  0.39873897
N    1.46992603 -1.31788569  0.63399982
N   -1.39105052 -1.49074145  0.45401902
C   -1.38582874  2.74638366  0.40795562
C   -2.86443308  1.11118783  0.43454001
C    1.07688223  2.86932621  0.13330165
C    2.71727272  1.39361508  0.27303260
C    1.33483871 -2.68271478  0.79139011
C    2.81641692 -1.04323012  0.76380492
C   -1.10843747 -2.83743465  0.34745996
C   -2.74416139 -1.35631507  0.20560603
C   -2.67661946  3.35176781  0.61750714
C   -0.19447988  3.46213329  0.19983550
C   -3.46039404 -0.14942955  0.25894551
C   -3.59291316  2.33847426  0.63367962
C    2.29213087  3.56065863 -0.20975041
C    3.30717131  2.64847956 -0.12683961
C    3.42502541  0.19841356  0.50449769
C    2.61101596 -3.26136038  1.12939774
C    0.15588418 -3.41720388  0.56777647
C    3.52677405 -2.24801280  1.11305774
C   -2.30366450 -3.55785501 -0.02023376
C   -3.31468378 -2.64114023 -0.10483362
H   -2.85245291  4.41625301  0.72357851
C   -0.30185877  4.93171768 -0.02508657
C   -4.93618430 -0.19098784  0.05253235
H   -4.66781934  2.40852788  0.75600334
H    2.35408780  4.60511990 -0.49375194
H    4.35850003  2.80836575 -0.33676087
C    4.90777709  0.24066655  0.38452343
H    2.77826534 -4.30213070  1.38113679
C    0.26117185 -4.89925847  0.47814797
H    4.58329396 -2.30465161  1.34812749
H   -2.35977737 -4.62375765 -0.20906894
H   -4.35194165 -2.81252102 -0.36998498
C   -0.94863744  5.41589722 -1.17559175
C    0.24090489  5.84529779  0.89246595
C   -5.78217117 -0.79894888  0.99355677
C   -5.49412230  0.38202102 -1.10354905
C    5.55817678 -0.54294912 -0.58638332
C    5.68336427  1.08806775  1.19272193
C   -0.48419353 -5.73815871  1.32306965
C    1.08771565 -5.48912307 -0.49580792
H   -1.36208923  4.70645025 -1.89302456
C   -1.04406676  6.79066491 -1.40280038
H    0.73184227  5.47267296  1.79093392
C    0.13659305  7.21968199  0.66514762
H   -5.35176059 -1.23127979  1.89622154
C   -7.16299725 -0.83125998  0.78399804
H   -4.83656328  0.84694404 -1.83865629
C   -6.87444804  0.34102555 -1.31282301
H    4.96359828 -1.19884234 -1.22215683
C    6.94209566 -0.46637851 -0.75488968
H    5.19890008  1.66796851  1.97597874
C    7.06650713  1.16735009  1.02159079
C   -0.42008348 -7.12613413  1.18739628
H   -1.09555713 -5.29684214  2.10787736
C    1.15325149 -6.87737518 -0.63008787
H    1.66456732 -4.84577929 -1.16011247
H   -1.54075360  7.15458992 -2.30260594
C   -0.50378197  7.69563102 -0.48364273
H    0.55290322  7.91948077  1.39074454
H   -7.81115545 -1.29688442  1.52733704
C   -7.71211332 -0.26348533 -0.37024591
H   -7.29585915  0.78247845 -2.21621000
H    7.42699232 -1.07455302 -1.51867201
C    7.70091195  0.39474250  0.04390275
H    7.65037909  1.82697796  1.66406839
C    0.39463850 -7.70128634  0.20727754
H   -0.99958682 -7.75941509  1.85961557
H    1.79269527 -7.31563903 -1.39644568
H   -0.58292219  8.76836786 -0.66224537
H   -8.78970106 -0.29019931 -0.53486762
H    8.78083074  0.45778401 -0.09063736
H    0.44308280 -8.78501506  0.10011002
C    5.87939295 -1.81035843  4.41336956
C    5.28487774 -3.07124941  4.23381305
C    5.16196577 -0.60396237  4.46457077
C    7.35439684 -1.76861776  4.62412060
C    6.01485734 -4.29737906  4.03276588
N    3.93354114 -3.33568533  4.30795773
C    5.73042395  0.68176884  4.77487105
N    3.80944246 -0.47103247  4.21193271
C    8.20254706 -1.15174398  3.69074625
C    7.91011834 -2.35190883  5.77623675
H    7.09013153 -4.36648090  3.91332454
C    5.09917518 -5.31132575  4.04281664
C    3.80746531 -4.70766294  4.25083525
Fe   2.41864394 -1.96317564  4.66320196
H    6.76637378  0.85444714  5.04398491
C    4.71918808  1.59765356  4.68461702
C    3.52554188  0.87561328  4.31502376
H    7.77429901 -0.71209238  2.79061649
C    9.58281124 -1.12071246  3.90393960
H    7.25104076 -2.82337889  6.50575688
C    9.28993880 -2.31257967  5.98897166
H    5.27611997 -6.37528147  3.93341236
C    2.61632745 -5.42519571  4.45422187
N    1.06920697 -3.50446244  4.26069838
N    0.94813924 -0.64553357  4.02928902
Cl   2.22699140 -1.75524953  6.85249872
H    4.77402440  2.66399056  4.87140047
C    2.26126667  1.45430283  4.09166039
C    10.1295755 -1.69900424  5.05409729
H    10.2324283 -0.64802055  3.16631990
H    9.70924862 -2.76227582  6.88926645
C    1.34439561 -4.83362857  4.52135790
C    2.72458878 -6.89514856  4.67664964
C   -0.29708202 -3.35843815  4.38846315
C   -0.39862875 -0.92064481  3.90305019
C    1.08259097  0.71897190  3.86963450
C    2.15581481  2.93656582  4.17836470
H    11.2066970 -1.67331576  5.22149929
C    0.12978414 -5.52702734  4.86255741
C    2.18211064 -7.80816353  3.75829006
C    3.37056907 -7.38013255  5.82726209
C   -0.88588937 -4.61520303  4.78415930
C   -1.00588624 -2.16300046  4.16209592
C   -1.11022313  0.28365666  3.55482989
C   -0.19453847  1.29693950  3.53369995
C    2.90015683  3.77376414  3.33098924
C    1.33105841  3.52819166  5.15279422
H    0.06869462 -6.57264659  5.14244416
H    1.69011684 -7.43482464  2.86066799
C    2.28572188 -9.18264777  3.98520527
H    3.78356846 -6.67128275  6.54553509
C    3.46504201 -8.75499879  6.05422365
H   -1.93689878 -4.77645991  4.99450641
C   -2.48841180 -2.20611821  4.28626263
H   -2.16744592  0.34003254  3.32290140
H   -0.36260934  2.33718342  3.28050009
H    3.51007247  3.33102053  2.54582692
C    2.83670275  5.16197646  3.46463488
C    1.26619039  4.91669846  5.28506918
H    0.75481164  2.88601759  5.81877615
H    1.86952892 -9.88232573  3.25945501
C    2.92502811 -9.65934173  5.13435701
H    3.96085299 -9.11920527  6.95440801
C   -3.26633496 -3.04827613  3.47505817
C   -3.13556863 -1.42897810  5.26447641
C    2.02378934  5.73896512  4.44521287
H    3.41522819  5.79400147  2.79035385
H    0.62788459  5.35624574  6.05168121
H    3.00327557 -10.7321851  5.31269281
C   -4.64908716 -3.12873997  3.64985325
H   -2.78458120 -3.62297099  2.68633599
C   -4.51888870 -1.50726523  5.43721132
H   -2.53880860 -0.77727433  5.90252128
H    1.97540310  6.82300516  4.54958124
H   -5.23508227 -3.78376427  3.00463075
C   -5.28026017 -2.36296418  4.63492908
H   -5.00147612 -0.90479559  6.20688936
H   -6.35983437 -2.42687582  4.77245564
Cl  -2.61210704  2.33122473 -2.73770227
Fe  -2.42045450  2.12329862 -4.92699903
N   -3.89095920  3.44094069 -5.56091197
N   -3.76989147  0.58201182 -5.32950261
N   -1.02965598  3.61544179 -5.37826828
N   -0.90555730  0.75078893 -5.28224326
C   -3.75650747  4.80544616 -5.72056649
C   -5.23772719  3.16582945 -5.68715080
C   -5.13618046  0.72803611 -5.20173784
C   -3.49470283 -0.74715431 -5.06884309
C   -1.31355656  4.96208754 -5.27517723
C    0.32286733  3.48251189 -5.12563022
C   -1.03163313 -0.62118868 -5.33936574
C    0.44577930  1.01522485 -5.35638794
C   -5.03363691  5.38341376 -6.05650104
C   -2.57783177  5.54077709 -5.49854060
C   -5.94932157  4.37013092 -6.03537110
C   -5.84498468  1.92347380 -5.42810507
C   -5.72498781 -0.52872877 -4.80604169
C   -2.22277099 -1.33872145 -5.13597912
C   -4.70931430 -1.44055308 -4.72764358
C   -0.11991036  5.68412782 -4.90558397
C    0.89132551  4.76824310 -4.81532994
C    1.04029451  2.27611583 -5.17683143
C    0.26007674 -1.22485149 -5.54738435
C    1.17575890 -0.21090480 -5.55743511
H   -5.20170778  6.42365768 -6.30970090
C   -2.68328363  7.02304008 -5.41183629
H   -7.00654436  4.42650680 -6.26729959
C   -7.32751024  1.88035605 -5.30393836
H   -6.77599722 -0.68998565 -4.59569458
C   -2.11450966 -2.80867430 -4.91355135
H   -4.77040382 -2.48617233 -4.44775683
H   -0.06507404  6.75046482 -4.71880052
H    1.92727534  4.94092140 -4.54621608
C    2.51529840  2.31785650 -4.96608039
H    0.43702153 -2.28880721 -5.65678863
H    2.25103309 -0.28000664 -5.67687645
C   -1.93894161  7.86023840 -6.25921175
C   -3.50804003  7.61466592 -4.43740677
C   -7.97466707  2.65749616 -4.32572458
C   -8.10543340  1.03819813 -6.11514282
C   -1.46852937 -3.29365829 -3.76293890
C   -2.65698780 -3.72168927 -5.83191093
C    3.07101990  1.73456543 -3.81396424
C    3.36344862  2.93473028 -5.89945474
H   -1.32902597  7.41749479 -7.04437407
C   -2.00239569  9.24845072 -6.12556611
C   -3.57290805  9.00317272 -4.30513181
H   -4.08428680  6.97249185 -3.77142484
C   -9.35798714  2.57920903 -4.15298967
H   -7.37790704  3.30919993 -3.68767971
C   -9.48818560  0.95773429 -5.94034774
H   -7.62367964  0.46350327 -6.90386500
H   -1.05552998 -2.58480849 -3.04466590
C   -1.37405643 -4.66852453 -3.53597734
H   -3.14898160 -3.34835038 -6.72953300
C   -2.55337656 -5.09617351 -5.60499572
H    2.41194232  1.26309537 -3.08444411
C    4.45084036  1.77389459 -3.60122933
C    4.74371280  2.96576180 -5.68626139
H    2.93520057  3.37438188 -6.79958450
H   -1.42387025  9.88047573 -6.79984714
C   -2.81530910  9.82543938 -5.14498812
H   -4.21121385  9.44272000 -3.53851978
H   -9.84057456  3.18167867 -3.38331163
C   -10.1193586  1.72351008 -4.95527191
H   -10.0741807  0.30270999 -6.58557024
C   -1.91407033 -5.57286747 -4.45584398
H   -0.87824545 -5.03273101 -2.63579298
H   -2.96956952 -5.79585147 -6.33074598
H    4.87015018  1.32419844 -2.70093454
C    5.29047706  2.38747002 -4.53610370
H    5.39332985  3.43845371 -6.42388109
H   -2.86369534  10.9094794 -5.04061975
H   -11.1989328  1.65959844 -4.81774535
H   -1.83582287 -6.64571086 -4.27750818
H    6.36759856  2.41315850 -4.36870170
Fe   4.83909844 -4.08647426  9.59020099
N    3.32600559 -2.71213569  9.94592025
N    3.44804792 -5.57721571  10.0442200
Cl   5.02616007 -4.29883942  7.40090128
N    6.30902447 -5.40435995  10.2242008
N    6.19009121 -2.54556173  9.98893996
C    1.97466536 -2.97528643  10.0247410
C    3.45326970 -1.34009060  9.99815661
C    2.09493705 -5.44278933  9.79580702
C    3.73066097 -6.92390891  9.93766095
C    6.17393715 -6.76918904  10.3815911
C    7.65551536 -5.12970438  10.3540059
C    7.55637116 -2.69285918  9.86323359
C    5.91598067 -1.21714805  9.72350264
C    1.37870440 -4.23590381  9.84914650
C    1.24618528 -1.74800000  10.2238806
C    2.16247898 -0.73470645  10.2077081
C    4.64461856 -0.62434097  9.79003649
C    1.52441466 -6.72761449  9.48536737
C    2.53543394 -7.64432927  9.56996723
C    4.99498262 -7.50367814  10.1579775
C    7.45011440 -7.34783464  10.7195987
C    8.36587249 -6.33448706  10.7032587
C    8.26412385 -3.88806070  10.0946987
C    8.14626975 -1.43799470  9.46336138
C    7.13122931 -0.52581563  9.38045058
C   -0.09708586 -4.27746210  9.64273334
H    0.17127910 -1.67794638  10.3462043
H    1.98664553  0.32977875  10.3137795
C    4.53723967  0.84524342  9.56511442
H    0.48715679 -6.89899528  9.22021601
H    2.47932107 -8.71023191  9.38113205
C    5.10027029 -8.98573273  10.0683490
H    7.61736378 -8.38860496  10.9713378
H    9.42239240 -6.39112587  10.9383285
C    9.74687553 -3.84580771  9.97472442
H    9.19759847 -1.27810851  9.25344012
H    7.19318624  0.51864564  9.09644905
C   -0.65502386 -3.70445324  8.48665194
C   -0.94307273 -4.88542314  10.5837578
C    3.89046100  1.32942296  8.41460924
C    5.08000333  1.75882353  10.4826669
C    5.92681409 -9.57559733  9.09439307
C    4.35490491 -9.82463297  10.9132706
C    10.5224627 -2.99840651  10.7829229
C    10.3972752 -4.62942338  9.00381767
H    0.00253516 -3.23953022  7.75154470
C   -2.03534960 -3.74544871  8.27737798
C   -2.32389881 -4.91773424  10.3741990
H   -0.51266215 -5.31775405  11.4864225
C    3.79503168  2.70419065  8.18740061
H    3.47700921  0.61997599  7.69717643
H    5.57094071  1.38619870  11.3811349
C    4.97569149  3.13320773  10.2553486
H    6.50366576 -8.93225355  8.43008852
C    5.99234993 -10.9638494  8.96011312
H    3.74354131 -9.38331640  11.6980784
C    4.41901496 -11.2126084  10.7775973
C    11.9056056 -2.91912417  10.6117918
H    10.0379985 -2.41850575  11.5661797
C    11.7811941 -4.55285277  8.83531131
H    9.80269672 -5.28531660  8.36804416
H   -2.45676071 -3.30399581  7.37399099
C   -2.87301488 -4.34995959  9.21995508
H   -2.97205701 -5.38335868  11.1175380
H    3.29834484  3.06811566  7.28759505
C    4.33531647  3.60915676  9.10655826
H    5.39200166  3.83300651  10.9809455
C    5.23373694 -11.7877606  9.79747853
H    6.63179371 -11.4021133  8.19375531
H    3.83951162 -11.8458894  11.4498166
C    12.5400104 -3.69173176  9.63410374
H    12.4894775 -2.25949630  11.2542694
H    12.2660908 -5.16102728  8.07152898
H   -3.95060262 -4.37667357  9.05533337
H    4.25617625  4.68189360  8.92795562
H    5.28218124 -12.8714893  9.69031101
H    13.6199292 -3.62869025  9.49956363
