# Supplementary material for: Porphyrin Aggregation under Homogeneous Conditions Inhibits Electrocatalysis: A Case Study on CO2 Reduction
Source: ACS Cent Sci. 2024 Jun 3;10(6):1251–61. doi: 10.1021/acscentsci.4c00121 (PMC11212130; doi:10.1021/acscentsci.4c00121)
Supplement: Supplementary file 2 — oc4c00121_si_002.zip [file oc4c00121_si_002.zip › Computational Files/FeTetraPP/FeTetraPP_Struc3.cif]

data_stdin
_audit_creation_method 'critic2'
_audit_creation_date 2023-9-8
_chemical_formula_sum 'C44 H28 Cl Fe N4'
_cell_formula_units_Z 2
_cell_length_a        39.6882906400
_cell_length_b        39.6882906400
_cell_length_c         8.6679647452
_cell_angle_alpha        78.7907
_cell_angle_beta       101.5586
_cell_angle_gamma        90.0000
_cell_volume         13110.589726
_space_group_crystal_system triclinic
_space_group_IT_number 1
_space_group_name_H-M_alt 'P1'
_space_group_name_Hall 'P 1'
loop_
_symmetry_equiv_pos_site_id
_symmetry_equiv_pos_as_xyz
 1 'x,y,z'
loop_
_atom_site_label
_atom_site_type_symbol
_atom_site_fract_x
_atom_site_fract_y
_atom_site_fract_z
C1    C     0.39866345477471 0.35237461782263 0.55466801387966 
C2    C     0.38488911523203 0.38416785817541 0.56704261551506 
C3    C     0.37864522201110 0.32604221377464 0.50062498736835 
C4    C     0.43679343847693 0.34769627433224 0.58466512482179 
N1    N     0.35044258651883 0.39475949033253 0.52225087814607 
C5    C     0.40511800088595 0.41151463673706 0.61839482798161 
C6    C     0.39234609995839 0.29625579102985 0.45830856031429 
N2    N     0.34313123171158 0.32669835785779 0.46334051251386 
C7    C     0.45424463323450 0.31969258108960 0.69734380260323 
C8    C     0.45598758991966 0.37128221951219 0.49778746892914 
C9    C     0.34925231651675 0.42888579548107 0.53500788293279 
Fe1   Fe    0.31015453969668 0.36179987876234 0.51606572370328 
H1    H     0.43262349110591 0.40978712859251 0.66409903840218 
C10   C     0.38321473912104 0.43924834235511 0.59719683052765 
H2    H     0.41940903347752 0.28994325146615 0.47059599738241 
C11   C     0.36493163156692 0.27933363462164 0.39169940199772 
C12   C     0.33430198232692 0.29841152980205 0.39501461110026 
H3    H     0.43973866354834 0.30163408360204 0.76755871577659 
C13   C     0.48999165076428 0.31545630084694 0.72259684710898 
H4    H     0.44280426548332 0.39289835066013 0.40857995160984 
C14   C     0.49173892899141 0.36714096404234 0.52425327232546 
C15   C     0.31964792025890 0.45091989446128 0.49559905559120 
N3    N     0.26976177088793 0.33869629034444 0.38888002772523 
N4    N     0.27743735120855 0.40574929658378 0.46120256691973 
Cl1   Cl    0.30728015558314 0.34024073025636 0.77025329033266 
H5    H     0.38947250992760 0.46439682450214 0.62325577783760 
H6    H     0.36542018692960 0.25650242492216 0.34082062829369 
C16   C     0.30073865501955 0.28980467000669 0.33210728089511 
H7    H     0.50311267539787 0.29371650714041 0.81137708383959 
C17   C     0.50887989474691 0.33918073768264 0.63652002754251 
H8    H     0.50608730035967 0.38583651190840 0.45607809532894 
C18   C     0.28585089770603 0.43932030242778 0.46721750476157 
C19   C     0.32533351366809 0.48840022471986 0.47780980905755 
C20   C     0.27080219178004 0.30822967146993 0.33511024260894 
C21   C     0.23547231039723 0.34632710700476 0.38174220841460 
C22   C     0.24205899438829 0.40494961222695 0.44104596558037 
C23   C     0.29671217343177 0.25911945921194 0.25475880992346 
H9    H     0.53680988333183 0.33593568986487 0.65722709204699 
C24   C     0.25487940684551 0.46005764186477 0.44764256201103 
C25   C     0.31020323097723 0.50963684512055 0.55944512595936 
C26   C     0.34657237137779 0.50333965104499 0.37302206566395 
C27   C     0.23636595423575 0.29683457313540 0.29071260201958 
C28   C     0.21455828923377 0.32002540084008 0.32274523207955 
C29   C     0.22235341855191 0.37648585146561 0.41397304985957 
C30   C     0.22800009835562 0.43853929090645 0.43813810635659 
C31   C     0.28978913857657 0.26381137705984 0.08652448260705 
C32   C     0.30022728056347 0.22562496696066 0.34703654203699 
H10   H     0.25370388287939 0.48749313367373 0.44321918068570 
H11   H     0.29500066109575 0.49833312138335 0.64636704655432 
C33   C     0.31539761664113 0.54488432940617 0.53375315409282 
H12   H     0.35870370348967 0.48726477502047 0.30937813178956 
C34   C     0.35211494825063 0.53849429874532 0.34943575666345 
H13   H     0.22995754012002 0.27381113737622 0.24292745920097 
H14   H     0.18672499268432 0.31988257213037 0.30500164031581 
C35   C     0.18473183804431 0.37877018263517 0.41275900302391 
H15   H     0.20095676130912 0.44500067315854 0.42680300496139 
C36   C     0.28651896171727 0.23543968501442 0.01196950566056 
H16   H     0.28748922775354 0.28974152784092 0.01400187099495 
H17   H     0.30561838978710 0.22196869714933 0.47771661685920 
C37   C     0.29679170739832 0.19727612913704 0.27222232649398 
H18   H     0.30343050708722 0.56077285238623 0.59882183276744 
C38   C     0.33625952638897 0.55947401800397 0.42828095799307 
H19   H     0.36859694806509 0.54948007154831 0.26772552749287 
C39   C     0.17227213186447 0.36109195351129 0.54535183248911 
C40   C     0.16140893931725 0.39807534997869 0.28217253489731 
H20   H     0.28138716793095 0.23955501946028 0.88119808285241 
C41   C     0.28995806804581 0.20212229384623 0.10456776789920 
H21   H     0.29945131773819 0.17135779026780 0.34508006454172 
H22   H     0.34032299717621 0.58702683439693 0.40774215894885 
C42   C     0.13723688038775 0.36298130908699 0.54786051884373 
H23   H     0.19029440466661 0.34585622923527 0.64654000965012 
C43   C     0.12636549275316 0.39989130900800 0.28458505668776 
H24   H     0.17100799948156 0.41135292784898 0.17832641873020 
H25   H     0.28734741999704 0.17998106477303 0.04638191463086 
C44   C     0.11419721097738 0.38242076442592 0.41755503660286 
H26   H     0.12796164044997 0.34920972793890 0.65187311392787 
H27   H     0.10850512609261 0.41491022013447 0.18208298811219 
H28   H     0.08685818446623 0.38386345508898 0.41938774762123 
Cl2   Cl    0.42828646736455 0.46328755106036 0.27262760028214 
Fe2   Fe    0.40686568317711 0.46017344103528 0.01791455085543 
N5    N     0.37460733570518 0.41934106569892 0.02265129690988 
N6    N     0.36235587095163 0.49210257203650 0.96327402234870 
N7    N     0.42931396033697 0.50100953734091 0.89226338978771 
N8    N     0.44254524816735 0.42789849075976 0.96484569020570 
C45   C     0.38580808240552 0.38510205021807 0.06698242811102 
C46   C     0.34042734987813 0.41991768494017 0.03463020024439 
C47   C     0.36256808113021 0.52745749615092 0.94437130283318 
C48   C     0.32890905069829 0.48310117434861 0.96846566532188 
C49   C     0.45975443319282 0.50054141547289 0.83835358149211 
C50   C     0.42108861712746 0.53512453828188 0.88580852138159 
C51   C     0.44387302443347 0.39242015298389 0.00170261054287 
C52   C     0.47067004788513 0.43726482660006 0.89691377744200 
C53   C     0.35877315739908 0.36438566174761 0.11727723045171 
C54   C     0.41788172458286 0.37192144929404 0.05500570178817 
C55   C     0.33062917436448 0.38577691645599 0.09581684902788 
C56   C     0.31787495409479 0.44912091211258 0.99549752058436 
C57   C     0.32872742248767 0.54089718274615 0.94152180722552 
C58   C     0.39070731927202 0.54766516531413 0.91819990662350 
C59   C     0.30764583688528 0.51367458570676 0.94967108753898 
C60   C     0.47051525494781 0.53516594204071 0.79447056747637 
C61   C     0.47866975391025 0.47096895589058 0.83468078741147 
C62   C     0.44699119934945 0.55651767902234 0.82712957857661 
C63   C     0.47394301511405 0.37930113780565 0.95962993790968 
C64   C     0.49034858001725 0.40702460885895 0.89352791638159 
H29   H     0.36096671450060 0.33692259505287 0.16250171016160 
C65   C     0.42326138754512 0.33390536516363 0.08450528506945 
H30   H     0.30555877698136 0.37906211932420 0.12114559635079 
C66   C     0.28047088023915 0.44278658271030 0.97639072304591 
H31   H     0.32180567450285 0.56778771712301 0.93112648644151 
C67   C     0.38777714552628 0.58519208677020 0.91802211613650 
H32   H     0.28017546158903 0.51437586305969 0.94480388418095 
H33   H     0.49336831518186 0.54200085809022 0.74652007990133 
C68   C     0.50919069770819 0.47554834302558 0.75692355967329 
H34   H     0.44664579149508 0.58433348861355 0.80990649203884 
H35   H     0.48078480381994 0.35237681293484 0.97175933618599 
H36   H     0.51322288257809 0.40698902424215 0.84306786059401 
C69   C     0.40003322090101 0.31429781419925 0.99703204107739 
C70   C     0.45159262207998 0.31697508837209 0.19731156552991 
C71   C     0.25884330197720 0.45747831022667 0.05758741535014 
C72   C     0.26600368291600 0.42137402654716 0.87060077695624 
C73   C     0.40541547157284 0.59788540021241 0.05086062713444 
C74   C     0.36789625776533 0.60820697891775 0.78816922044271 
C75   C     0.54278731533256 0.47373687022449 0.84859246740846 
C76   C     0.50419552462564 0.48127091363028 0.58880917584752 
C77   C     0.40484859033204 0.27864905971928 0.02304520025745 
H37   H     0.37816953667804 0.32708242393309 0.90773205963317 
H38   H     0.46938607238339 0.33180250471500 0.26792086863457 
C78   C     0.45650478175365 0.28133217320776 0.22210226057647 
C79   C     0.22366521592322 0.45171753448983 0.03041019169594 
H39   H     0.26979512765779 0.47278203640505 0.14535118827628 
C80   C     0.23092267381543 0.41525981381331 0.84554657819650 
H40   H     0.28238721346831 0.40956097475042 0.80732463790824 
H41   H     0.42110152217952 0.58011149913977 0.15146874722790 
C81   C     0.40289884716568 0.63283159393445 0.05439692066170 
H42   H     0.35465650647155 0.59844746694999 0.68407154048620 
C82   C     0.36545676763405 0.64316310728939 0.79160045753865 
H43   H     0.54667695336245 0.46924590257386 0.97920584782048 
C83   C     0.57094948390140 0.47767473024633 0.77321323564171 
H44   H     0.47819321358402 0.48229019460894 0.51684513112219 
C84   C     0.53238272865670 0.48504599046979 0.51370784226232 
H45   H     0.38642439327547 0.26397240169761 0.95439122967449 
C85   C     0.43313344253718 0.26202833291845 0.13542097425929 
H46   H     0.47849772357388 0.26861985772426 0.31095347125122 
C86   C     0.20954179076096 0.43070673093884 0.92389500516897 
H47   H     0.20746498266704 0.46336330594385 0.09512008274970 
H48   H     0.22030381377422 0.39865977680954 0.76306356034720 
H49   H     0.41664489381163 0.64228480650723 0.15859877879594 
C87   C     0.38287186298505 0.65555453438642 0.92486883582843 
H50   H     0.35000462065922 0.66078189083604 0.68960917933458 
H51   H     0.59695462814193 0.47633420058952 0.84553403034342 
C88   C     0.56580750099747 0.48331063794261 0.60566371065087 
H52   H     0.52802969605389 0.48925375348928 0.38304396767478 
H53   H     0.43690369620503 0.23418055991412 0.15560462845270 
H54   H     0.18203841484019 0.42621414972693 0.90212076642508 
H55   H     0.38093800895001 0.68282513799027 0.92750472838643 
H56   H     0.58780586276013 0.48631801197533 0.54705890037925 
