# Supplementary material for: Porphyrin Aggregation under Homogeneous Conditions Inhibits Electrocatalysis: A Case Study on CO2 Reduction
Source: ACS Cent Sci. 2024 Jun 3;10(6):1251–61. doi: 10.1021/acscentsci.4c00121 (PMC11212130; doi:10.1021/acscentsci.4c00121)
Supplement: Supplementary file 2 — oc4c00121_si_002.zip [file oc4c00121_si_002.zip › Computational Files/FeTetraPP/FeTetraPP_Struc3.xyz]

312

C    0.00000000  0.00000000  0.00000000
C   -0.70062729 -1.13615018 -0.44981828
C    1.46121477 -0.13513056  0.24967604
C   -0.56817225  1.28267047  0.10299797
N   -2.04536103 -1.17293299 -0.76014950
C   -0.08336752 -2.38962523 -0.80203213
C    2.37388730  0.65456712 -0.47343590
C    1.95812207 -1.05668659  1.18753856
C    0.14548891  2.45454544  0.53041970
N   -1.85750162  1.62756052 -0.26981872
C   -2.27711014 -2.41071745 -1.32884895
Fe  -3.44572293  0.30902794 -0.32129984
C   -1.05571385 -3.17347260 -1.35644255
H    0.96937318 -2.61945490 -0.69975966
H    2.00559967  1.36216045 -1.21594006
C    3.74683092  0.53480244 -0.25315212
H    1.26045538 -1.65508591  1.77196089
C    3.33300050 -1.18226613  1.39772814
C   -0.68699734  3.51953035  0.35398164
H    1.15775554  2.46299483  0.91083121
C   -1.92689782  3.00347069 -0.16363788
C   -3.49992352 -2.85830736 -1.85244781
Cl  -4.00127633 -0.11831376  1.79438874
N   -4.64892566  1.96086122 -0.77794434
N   -4.82794624 -0.82222089 -1.37990915
H   -0.94795746 -4.16533462 -1.77992369
H    4.43470018  1.16192214 -0.82059704
C    4.23214119 -0.38572255  0.68128183
H    3.69955766 -1.89548738  2.13667590
H   -0.48389640  4.56153974  0.57087902
C   -3.03340029  3.81156285 -0.49165080
C   -3.52538855 -4.20648249 -2.49624514
C   -4.69326613 -2.12199058 -1.82745315
C   -6.01802410  1.89515940 -0.94571451
C   -4.32545315  3.30337218 -0.72787999
C   -6.17643932 -0.53139399 -1.43931962
H    5.30467058 -0.47962171  0.85363369
C   -2.77685237  5.26911835 -0.63971668
C   -3.54614830 -5.38033438 -1.72818655
C   -3.50796190 -4.30374181 -3.89651601
C   -5.98287153 -2.64905223 -2.19698964
C   -6.57094727  3.22337661 -0.96991760
C   -6.75308437  0.71986374 -1.17105149
C   -5.52066084  4.09341811 -0.89080882
C   -6.90401488 -1.67467319 -1.93037129
C   -1.75192263  5.68547212 -1.51190030
C   -3.51913198  6.24951838  0.03976151
C   -3.55256269 -6.63151266 -2.35089042
H   -3.55915008 -5.30525058 -0.64049235
H   -3.47328386 -3.39681848 -4.50014609
C   -3.50826224 -5.55539032 -4.51706215
H   -6.15421710 -3.64333063 -2.59472145
H   -7.62456424  3.46071827 -1.06426346
C   -8.24411203  0.80847928 -1.18115641
H   -5.55963283  5.17483252 -0.92762611
H   -7.97785370 -1.71023963 -2.07805717
H   -1.15991375  4.94024824 -2.04163016
C   -1.49098243  7.04095725 -1.70821708
H   -4.27346234  5.94735566  0.76324188
C   -3.26835377  7.60514001 -0.17408141
H   -3.57354692 -7.53740251 -1.74447097
C   -3.53259503 -6.72167328 -3.74633568
H   -3.48481002 -5.61240855 -5.60551667
C   -8.96890424  0.33027846 -0.07754171
C   -8.94295490  1.35463120 -2.26807149
C   -2.25719569  8.00645999 -1.05196196
H   -0.69492537  7.33928270 -2.38831879
H   -3.85631944  8.34536854  0.36750708
H   -3.53514976 -7.69846352 -4.23063610
C   -10.3637506  0.40949087 -0.05666107
H   -8.42937508 -0.10390011  0.76468151
C   -10.3379595  1.43076859 -2.24799126
H   -8.38162425  1.70661568 -3.13241763
H   -2.06025161  9.06537646 -1.22291329
C   -11.0518406  0.96144591 -1.14123741
H   -10.9125185  0.03818076  0.80907073
H   -10.8687809  1.85412832 -3.10115044
H   -12.1400629  1.02179194 -1.12598314
H   -5.22161412 -3.92741641  2.71781955
C   -5.24506634 -3.87039818  3.80627407
C   -5.26939913 -5.03668114  4.57700054
C   -5.24476600 -2.61874967  4.42682021
H   -5.27195386 -6.01347138  4.09270012
C   -5.28936679 -4.94652052  5.97244580
H   -5.21008796 -1.71182634  3.82319013
C   -5.26219265 -2.52149035  5.82709108
H   -5.31035102 -5.85241037  6.57886525
C   -5.28295240 -3.69534224  6.59514967
C   -5.23672762 -1.17331522  6.47088841
H   -5.29595418 -3.62025844  7.68284387
C   -4.01391424 -0.72572531  6.99448727
C   -6.43007023 -0.43699844  6.49588307
N   -3.78216513  0.51205915  7.56318672
C   -2.79251795 -1.48848046  6.96689367
N   -6.56475034  0.86277125  6.94342707
C   -7.71967563 -0.96406009  6.12634658
Fe  -5.18252703  1.99402008  8.00203638
C   -2.43743139  0.54884196  7.87351794
C   -1.82017162 -0.70463309  7.52130409
H   -2.68476156 -2.48034248  6.54341253
C   -7.91324342  1.15359815  6.88401660
C   -8.64081898  0.01031895  6.39296493
H   -7.89102120 -1.95833849  5.72861477
N   -3.59430572  3.31255266  8.05351750
N   -6.38572976  3.64585336  7.54539188
Cl  -5.73808043  1.56667838  10.1177250
C   -1.73680410  1.68499214  8.32333622
H   -0.76743092 -0.93446276  7.62357656
C   -8.48988847  2.40485588  7.15228473
H   -9.71465780 -0.02524749  6.24527905
C   -3.66370192  4.68846283  8.15969834
C   -2.30497635  2.96766261  8.42633419
C   -6.06225725  4.98836432  7.59545623
C   -7.75482820  3.58015154  7.37762171
C   -0.27558933  1.54986158  8.57301226
C   -9.98091613  2.49347142  7.14217981
C   -2.42380144  5.20452249  8.67731786
C   -4.77020439  5.49655499  7.83168542
C   -1.59131519  4.13953758  8.85375592
C   -7.25746494  5.77841025  7.43252740
C   -8.30775137  4.90836875  7.35341862
C    0.22131797  0.62830555  9.51087478
C    0.63708320  2.33955926  7.84990032
C   -10.6797590  3.03962334  6.05526473
C   -10.7057083  2.01527060  8.24579451
H   -2.22070050  6.24653188  8.89421524
C   -4.51365647  6.95411049  7.68361954
H   -0.57904856  4.14798697  9.23416743
H   -7.29643693  6.85982466  7.39571011
H   -9.36136834  5.14571041  7.25907276
H   -0.47634872  0.02990623  10.0952971
C    1.59619640  0.50272601  9.72106436
H    0.26879557  3.04715259  7.10739616
C    2.01002682  2.21979458  8.07018410
C   -12.0747636  3.11576073  6.07534496
H   -10.1184284  3.39160782  5.19091859
C   -12.1005547  2.09448301  8.26667515
H   -10.1661792  1.58109203  9.08801773
C   -5.25593608  7.93451052  8.36309773
C   -3.48872673  7.37046426  6.81143592
C    2.49533709  1.29926959  9.00461805
H    1.96275356 -0.21049524  10.4600121
H    2.69789608  2.84691428  7.50273918
C   -12.7886447  2.64643805  7.18209881
H   -12.6055850  3.53912046  5.22218578
H   -12.6493226  1.72317290  9.13240695
H   -6.01026644  7.63234780  9.08657810
C   -5.00515787  9.29013215  8.14925481
C   -3.22778653  8.72594939  6.61511914
H   -2.89671785  6.62524038  6.28170606
H    3.56786648  1.20537043  9.17696991
H   -13.8768670  2.70678408  7.19735308
H   -5.59312354  10.0303607  8.69084330
C   -3.99399979  9.69145213  7.27137426
H   -2.43172947  9.02427484  5.93501743
H   -3.79705571  10.7503686  7.10042293
Cl   1.66553568  3.92670885 -2.34751719
Fe   1.25776804  3.37392566 -4.46757954
N    2.36693324  4.78291930 -5.51341640
N   -0.41385043  4.54906943 -4.92237103
N    2.76599920  2.00356744 -4.90928951
N   -0.03073743  1.76133986 -4.42815401
C    2.05169427  6.12600897 -5.56714244
C    3.66869435  4.67350274 -5.96212586
C   -0.37259785  5.92039500 -5.07970472
C   -1.75031442  4.20056722 -4.87915924
C    4.00020885  2.26083656 -5.47470966
C    2.75468312  0.65759648 -4.60251697
C   -1.40808765  1.80440925 -4.32844957
C    0.33680657  0.47714947 -4.05917110
C    0.78965500  6.67830425 -5.29753805
C    3.18163731  6.87619260 -6.05554701
C    4.42579002  3.49363374 -5.99269576
C    4.17198917  5.97374848 -6.32737894
C   -1.71072673  6.44899181 -5.10342203
C   -2.23518789  2.89749716 -4.65416402
C   -2.56157253  5.38230494 -5.03559283
C    4.78709673  1.05494886 -5.50289132
C    1.63055583 -0.06614674 -4.15885742
C    4.02118164  0.06603307 -4.95270197
C   -1.90322971  0.55251953 -3.81917252
C   -0.82351561 -0.26030223 -3.64055055
C    0.67367020  8.16738404 -5.29901786
H    3.19784179  7.95113377 -6.19890055
C    5.77216318  3.54436147 -6.63989531
H    5.16226867  6.16421842 -6.72648697
H   -1.96738444  7.49871512 -5.18994578
C   -3.68650688  2.61390365 -4.81319632
H   -3.64337139  5.40193624 -5.07610420
H    5.78257793  0.96851177 -5.92288733
C    1.79283046 -1.52523357 -3.91332247
H    4.27165415 -0.98210942 -4.85174491
H   -2.94222200  0.32869945 -3.60835284
H   -0.81500314 -1.27406151 -3.26413200
C    1.14299074  8.89499180 -4.19335827
C    0.11016079  8.86200466 -6.37982717
C    5.86589505  3.48820910 -8.03916785
C    6.94634457  3.62692860 -5.87690417
C   -4.07694880  1.58582067 -5.69372161
C   -4.68589124  3.33380899 -4.13736895
C    1.02286812 -2.45081548 -4.64139169
C    2.72132632 -2.00708962 -2.97439787
H    1.59080668  8.35909994 -3.35596306
C    1.03696837  10.2879051 -4.16392451
H   -0.23450503  8.29926254 -7.24626716
C    0.00738221  10.2551353 -6.35126783
H    4.95889522  3.40740377 -8.63814879
C    7.11503330  3.51149029 -8.66426150
C    8.19497186  3.65620212 -6.50431086
H    6.87386780  3.66877229 -4.78976509
C   -5.42573985  1.30094189 -5.90225613
H   -3.31681622  1.01036104 -6.22039019
H   -4.40366048  4.08906899 -3.40688156
C   -6.03484783  3.05938024 -4.36357412
H    0.31023244 -2.09388594 -5.38466546
C    1.16880214 -3.82182164 -4.42487542
C    2.87322496 -3.37992387 -2.76805658
H    3.30488342 -1.29963869 -2.38669290
H    1.40154725  10.8386663 -3.29661741
C    0.46709651  10.9714860 -5.24203031
H   -0.42874822  10.7825402 -7.20017553
C    8.28189605  3.59756203 -7.89888189
H    7.16920643  3.45832161 -9.75182086
H    9.10146453  3.72485876 -5.90236057
C   -6.41038642  2.04602011 -5.25013583
H   -5.70392741  0.50313156 -6.58879002
H   -6.79019580  3.63061666 -3.82497194
H    0.55681575 -4.51999451 -4.99630550
C    2.09620487 -4.29211758 -3.48953407
H    3.59177008 -3.73474035 -2.02851808
H    0.38576712  12.0582511 -5.22009089
H    9.25675850  3.61817092 -8.38666943
H   -7.46413081  1.83102782 -5.43137014
H    2.21078474 -5.36333879 -3.32153873
N   -2.15065453  6.23406157  3.40096519
C   -3.48711852  5.88555936  3.44417698
Fe  -0.47903606  5.05891780  3.85575668
C   -2.10940195  7.60538714  3.24363150
C   -3.97199199  4.58248930  3.66917220
C   -4.29837663  7.06729708  3.28774339
N    0.63012914  6.46791144  2.80991982
N    1.02919510  3.68855958  3.41404671
Cl  -0.07126842  5.61170099  5.97581903
N   -1.76754153  3.44633200  3.89518221
C   -3.44753083  8.13398395  3.21991419
C   -0.94714910  8.36329639  3.02579817
C   -5.42331098  4.29889579  3.51013990
C   -3.14489175  3.48940139  3.99488665
H   -5.38017549  7.08692838  3.24723202
C    1.93189025  6.35849488  2.36121036
C    0.31489017  7.81100111  2.75619378
C    2.26340475  3.94582870  2.84862656
C    1.01787902  2.34258862  3.72081925
C   -1.39999753  2.16214161  4.26416512
H   -3.70418854  9.18370726  3.13339044
C   -1.06313390  9.85237618  3.02431836
C   -5.81375290  3.27081281  2.62961461
C   -6.42269534  5.01880113  4.18596727
C   -3.64003381  2.23751167  4.50416370
C    2.68898592  5.17862588  2.33064046
C    2.43518507  7.65874062  1.99595728
C    1.44483321  8.56118474  2.26778921
C    3.05029263  2.73994100  2.82044490
C    2.28437754  1.75102521  3.37063425
C   -0.10624827  1.61884540  4.16447880
C   -2.56031971  1.42468991  4.68278567
C   -1.62664331  10.5469968  1.94350905
C   -0.59381336  10.5799839  4.12997795
C   -7.16254395  2.98593403  2.42108009
H   -5.05362032  2.69535318  2.10294603
C   -7.77165193  4.74437238  3.95976210
H   -6.14046458  5.77406113  4.91645466
H   -4.67902610  2.01369159  4.71498338
C    4.03535908  5.22935361  1.68344091
H    3.42546457  7.84921056  1.59684925
H    1.46103769  9.63612591  2.12443567
H    4.04577383  2.65350391  2.40044889
H    2.53485005  0.70288272  3.47159131
C    0.05602636  0.15975857  4.41001375
H   -2.55180724  0.41093063  5.05920422
C   -1.72942189  11.9401274  1.97206839
H   -1.97130913  9.98425468  1.07706906
H   -0.14599742  10.0440921  4.96737316
C   -0.69983573  11.9728973  4.15941171
H   -7.44073151  2.18812370  1.73454620
C   -8.14719052  3.73101225  3.07320039
H   -8.52699990  5.31560880  4.49836428
C    5.20954047  5.31192074  2.44643205
C    4.12909095  5.17320124  0.28416837
C   -0.71393598 -0.76582334  3.68194453
C    0.98452222 -0.32209748  5.34893835
H   -2.16555232  12.4675323  1.12316069
C   -1.26970759  12.6564781  3.08130591
H   -0.33525685  12.5236584  5.02671881
H   -9.20093491  3.51601996  2.89196608
C    6.45816776  5.34119426  1.81902536
H    5.13706370  5.35376443  3.53357113
H    3.22209112  5.09239591 -0.31481257
C    5.37822920  5.19648243 -0.34092528
H   -1.42657166 -0.40889380  2.93867076
C   -0.56800196 -2.13682950  3.89846080
H    1.56807932  0.38535345  5.93664332
C    1.13642086 -1.69493173  5.55527964
H   -1.35103698  13.7432432  3.10324533
H    7.36466043  5.40985090  2.42097565
C    6.54509195  5.28255417  0.42445433
H    5.43240233  5.14331375 -1.42848464
H   -1.17998835 -2.83500237  3.32703072
C    0.35940077 -2.60712544  4.83380215
H    1.85496598 -2.04974821  6.29481814
H    7.51995440  5.30316306 -0.06333321
H    0.47398064 -3.67834665  5.00179749
