# Supplementary material for: Porphyrin Aggregation under Homogeneous Conditions Inhibits Electrocatalysis: A Case Study on CO2 Reduction
Source: ACS Cent Sci. 2024 Jun 3;10(6):1251–61. doi: 10.1021/acscentsci.4c00121 (PMC11212130; doi:10.1021/acscentsci.4c00121)
Supplement: Supplementary file 2 — oc4c00121_si_002.zip [file oc4c00121_si_002.zip › Computational Files/FeTriPP/FeTriPP_monomer.xyz]

          68

Fe       18.0690365300        18.2562227000        13.4224745700 
H       21.9260077000        17.2394786000        11.2390122300 
Cl       18.9280084100        18.4625469800        15.4459977500 
N       18.9364344000        16.4959306700        12.6876733300 
N       19.3903190300        19.3082876100        12.1796173600 
N       16.8081259900        19.9139607300        13.2438424200 
N       16.3411977700        17.1091174200        13.7149041800 
C       18.5427316600        15.2030202100        12.9669716700 
C       19.5561595700        14.2732803100        12.5248109500 
H       19.4868020000        13.1943043900        12.6062430200 
C       20.5698819200        15.0166665100        11.9888748000 
H       21.4991222200        14.6669381500        11.5490885800 
C       20.1782548400        16.3983770600        12.0957631700 
C       20.9497018300        17.4735422300        11.6614820400 
C       20.5907174600        18.8183545000        11.7075516800 
C       21.4239893000        19.9006930800        11.2516069500 
H       22.4202566500        19.7841571200        10.8355144300 
C       20.7218535600        21.0555521500        11.4524717000 
H       21.0302715800        22.0728086500        11.2391240900 
C       19.4482373900        20.6787952600        12.0207866800 
C       18.4191404300        21.5761482200        12.3452230200 
C       17.1777406200        21.1956259000        12.8834623200 
C       16.0809099600        22.1042430300        13.1086781900 
H       16.0964244200        23.1647731600        12.8837837400 
C       15.0496223800        21.3675656800        13.6175161800 
H       14.0569410900        21.7081867500        13.8894574200 
C       15.5107126800        20.0043537600        13.7093342500 
C       14.7334455400        18.9372942400        14.1894149500 
C       15.1414981100        17.5933671500        14.2014582300 
C       14.3559771500        16.5110000100        14.7406629600 
H       13.3809462800        16.6193977500        15.2020316500 
C       15.0824702100        15.3673146500        14.5706425900 
H       14.8169345200        14.3583150000        14.8651639600 
C       16.3157448800        15.7425296800        13.9245655600 
C       17.3303795300        14.8363211900        13.5719130500 
C       18.6481777800        23.0287462500        12.0868185200 
C       18.6890684100        23.5266542500        10.7745935900 
H       18.5432929100        22.8403375100         9.9402057100 
C       18.9018514800        24.8871698600        10.5389146800 
H       18.9249135400        25.2607990400         9.5150850700 
C       19.0799764100        25.7664189400        11.6111264200 
H       19.2478006200        26.8275326800        11.4270629100 
C       19.0416362500        25.2787482500        12.9207796400 
H       19.1840576000        25.9575814000        13.7616901700 
C       18.8249181500        23.9192439300        13.1580168000 
H       18.7996886500        23.5350980400        14.1778447500 
C       13.3762127200        19.2567752900        14.7240744300 
C       13.2368342000        19.9466839000        15.9392133800 
H       14.1310948100        20.2375692000        16.4905518800 
C       11.9686300000        20.2463703800        16.4424416300 
H       11.8753039100        20.7775293900        17.3896874900 
C       10.8240923400        19.8646746100        15.7362080100 
H        9.8347500800        20.1021920000        16.1271567600 
C       10.9538403800        19.1792359200        14.5246320500 
H       10.0657619400        18.8840087000        13.9656102400 
C       12.2214299400        18.8750093200        14.0223718100 
H       12.3249995500        18.3461025800        13.0748084400 
C       17.1045432900        13.3875176000        13.8531379300 
C       17.8288255600        12.7414951900        14.8679707200 
H       18.5489754200        13.3134667200        15.4532129900 
C       17.6206722100        11.3859185100        15.1338753200 
H       18.1852537600        10.8990138100        15.9291426000 
C       16.6898953300        10.6580064200        14.3868345400 
H       16.5288121600         9.6000441200        14.5936654200 
C       15.9661960500        11.2929726700        13.3730809900 
H       15.2422565400        10.7302845300        12.7835309000 
C       16.1704470500        12.6494200500        13.1087079800 
H       15.6116433200        13.1452384300        12.3147165500 
