# Supplementary material for: Porphyrin Aggregation under Homogeneous Conditions Inhibits Electrocatalysis: A Case Study on CO2 Reduction
Source: ACS Cent Sci. 2024 Jun 3;10(6):1251–61. doi: 10.1021/acscentsci.4c00121 (PMC11212130; doi:10.1021/acscentsci.4c00121)
Supplement: Supplementary file 2 — oc4c00121_si_002.zip [file oc4c00121_si_002.zip › Computational Files/FeTriPP/FeTriPP_Struc1.cif]

data_stdin
_audit_creation_method 'critic2'
_audit_creation_date 2023-9-8
_chemical_formula_sum 'C38 H24 Cl Fe N4'
_cell_formula_units_Z 2
_cell_length_a        39.6882906400
_cell_length_b        39.6882906400
_cell_length_c         9.3438568251
_cell_angle_alpha        90.9262
_cell_angle_beta       100.7796
_cell_angle_gamma        90.0000
_cell_volume         14456.400120
_space_group_crystal_system triclinic
_space_group_IT_number 1
_space_group_name_H-M_alt 'P1'
_space_group_name_Hall 'P 1'
loop_
_symmetry_equiv_pos_site_id
_symmetry_equiv_pos_as_xyz
 1 'x,y,z'
loop_
_atom_site_label
_atom_site_type_symbol
_atom_site_fract_x
_atom_site_fract_y
_atom_site_fract_z
Fe1   Fe    0.30218876860594 0.47484404208095 0.44378836562648 
Cl1   Cl    0.29416300387116 0.47217396836130 0.20369487167820 
N1    N     0.26980342728205 0.43735117563849 0.49438371211361 
N2    N     0.34320272338625 0.44295789217861 0.51227081757483 
N3    N     0.26433564298201 0.50892542834419 0.47710213316002 
N4    N     0.33737828675797 0.51446861866412 0.48683378800649 
C1    C     0.23456394831342 0.43925482049222 0.47705311669272 
C2    C     0.27780633540222 0.40354642325633 0.50111203563267 
C3    C     0.34105998239812 0.40857775414417 0.52833599251791 
C4    C     0.37733520179597 0.44985837818435 0.51419701132502 
C5    C     0.23048161685591 0.50171458875381 0.48047448049308 
C6    C     0.26697878206361 0.54360542922355 0.47714804319536 
C7    C     0.32898385843126 0.54803691961424 0.46541737486496 
C8    C     0.37162638977967 0.51164533728290 0.47756695061216 
C9    C     0.21576083120696 0.46932893333004 0.47320661735732 
C10   C     0.22010306588266 0.40573038936124 0.46776532967814 
C11   C     0.24697385195183 0.38367888908524 0.48459690965545 
C12   C     0.31083152738349 0.39035946447941 0.52125714993776 
C13   C     0.37459961275147 0.39371789318557 0.54534164055492 
C14   C     0.39086394533894 0.48167574125678 0.49278886493176 
C15   C     0.39711205050194 0.41923260772145 0.53706776634692 
C16   C     0.21185188469614 0.53260705180975 0.49024151554027 
C17   C     0.29643913601938 0.56205879576592 0.46435346495665 
C18   C     0.23440318361180 0.55851845658379 0.48766389396385 
C19   C     0.35855956984535 0.56665104997639 0.44178819390432 
C20   C     0.38486528808048 0.54414140553239 0.44848034617755 
C21   C     0.17785551108004 0.46698395220134 0.46128102723122 
H1    H     0.19292472920607 0.40000785177921 0.45084617904603 
H2    H     0.24625444999490 0.35633072307243 0.48523374891012 
H3    H     0.31323419928002 0.36312586271173 0.53053620821630 
H4    H     0.37997518963445 0.36708742983778 0.56044840877948 
C22   C     0.42767503599201 0.48335090271081 0.47960068509257 
H5    H     0.42461123497540 0.41749918023926 0.54452174627078 
H6    H     0.18505124650051 0.53417811757631 0.49917528262884 
C23   C     0.29224511621247 0.59907059762823 0.44102846372179 
H7    H     0.22960769292911 0.58534939565838 0.49382624976827 
H8    H     0.35898577968916 0.59341076612096 0.42060302525788 
H9    H     0.41081512120429 0.54895727819101 0.43298709031053 
C24   C     0.15575358060138 0.47942915043529 0.33818226369890 
C25   C     0.16350323496327 0.45243838612753 0.57222944903188 
C26   C     0.43872413842492 0.46660571795847 0.36292929164082 
C27   C     0.45174963722206 0.50127522451628 0.58219016373783 
C28   C     0.27390783487072 0.61085894337558 0.30797721845438 
C29   C     0.30632249565935 0.62253062244388 0.54973588523803 
H10   H     0.16670777251360 0.49076551847998 0.25162812473891 
C30   C     0.12020996099215 0.47715649395109 0.32604760122223 
C31   C     0.12796474335959 0.45029890804208 0.56026681271611 
H11   H     0.18026686393824 0.44279638890640 0.66853916487051 
H12   H     0.42007049621328 0.45290305396282 0.28231313823754 
C32   C     0.47319628807236 0.46765472617602 0.35000784981519 
C33   C     0.48620035764822 0.50237692210899 0.56863671609569 
H13   H     0.44338437206044 0.51373755733991 0.67423160174456 
H14   H     0.26273626371452 0.59268385705486 0.22363375093502 
C34   C     0.27015657294749 0.64540449118854 0.28349897042483 
H15   H     0.31997169764792 0.61342800608350 0.65393666829009 
C35   C     0.30239993743556 0.65707583401612 0.52541325844491 
H16   H     0.10344211268567 0.48676834320330 0.22950323808704 
C36   C     0.10619900863813 0.46258999129072 0.43712415162823 
H17   H     0.11740899324992 0.43906195723863 0.64811020701859 
C37   C     0.49702028786747 0.48552181454038 0.45268751958838 
H18   H     0.48135740895625 0.45454210943337 0.25893749159263 
H19   H     0.50464878202033 0.51618827837587 0.64966799166686 
H20   H     0.25605077825300 0.65416050185684 0.17933693550796 
C38   C     0.28444563587816 0.66861888996365 0.39214463594289 
H21   H     0.31332595282271 0.67502519660252 0.61117230772393 
H22   H     0.07845567653017 0.46089606610488 0.42779949493818 
H23   H     0.52391521518811 0.48635742165395 0.44224444496990 
H24   H     0.28148349829153 0.69557768687091 0.37318571883902 
Cl2   Cl    0.36373502336488 0.40381914431126 0.16947922882198 
Fe2   Fe    0.35332268730611 0.40618349660210 0.92964674162380 
N5    N     0.31560061140302 0.36926660453985 0.86649074942098 
N6    N     0.31403317572895 0.44088772993630 0.87619150011810 
N7    N     0.38704998854730 0.44378224841356 0.89088387620262 
N8    N     0.38894720665376 0.37181765905665 0.87351879731672 
C39   C     0.32172755202049 0.33518782785398 0.85687591537525 
C40   C     0.28175915199973 0.37248234083897 0.88087788560494 
C41   C     0.31754487801790 0.47534528583426 0.86551858875975 
C42   C     0.27943218025944 0.43483349169295 0.86634438973196 
C43   C     0.42221264510885 0.43983522312281 0.91263739986375 
C44   C     0.38127078344204 0.47776059389027 0.90870010794464 
C45   C     0.38384620478588 0.33777725909280 0.84652785878529 
C46   C     0.42331797134425 0.37772549497923 0.87705836134359 
C47   C     0.29122692143863 0.31646051908851 0.86689072732445 
C48   C     0.35290322536689 0.32077746388381 0.84146398025293 
C49   C     0.26669675106630 0.33946987128653 0.88553148194514 
C50   C     0.26428907987692 0.40329746059863 0.88189886115862 
C51   C     0.28419203342308 0.49085941834315 0.83680022018163 
C52   C     0.34882754576535 0.49314915506833 0.89116816539333 
C53   C     0.26068971063391 0.46588184897365 0.83936910866363 
C54   C     0.43886230461940 0.47192136500568 0.94863269917735 
C55   C     0.43956952677494 0.40927785296422 0.90202075621953 
C56   C     0.41358898583893 0.49531501594514 0.94764950637875 
C57   C     0.41554442870292 0.32199257624819 0.82927531750685 
C58   C     0.44006945104506 0.34671752687818 0.84829689061339 
H25   H     0.28916448922239 0.28915939723377 0.86299834628315 
H26   H     0.35331129963597 0.29348208658682 0.82747117133892 
H27   H     0.24075281115758 0.33459551185666 0.90079327757750 
C59   C     0.22811591984619 0.40278890778045 0.90458554129123 
H28   H     0.27946662777961 0.51741840515090 0.81694115367167 
C60   C     0.34803945322347 0.53039074520519 0.91155278985217 
H29   H     0.23304768491913 0.46822473774619 0.82296197341888 
H30   H     0.46636347477500 0.47594904870973 0.97368538324467 
C61   C     0.47757760497131 0.41055015567738 0.91687070064464 
H31   H     0.41657160895410 0.52197887234316 0.97351502198312 
H32   H     0.41850449805289 0.29539262299732 0.80555754167321 
H33   H     0.46698344965446 0.34440305586523 0.84208626907180 
C62   C     0.21969994086496 0.41995511377388 0.02607697416538 
C63   C     0.20218432719434 0.38481419941599 0.81091863306852 
C64   C     0.33243498011931 0.54451778508613 0.02185482101880 
C65   C     0.36445906380196 0.55190055613486 0.82797796212395 
C66   C     0.49879876850307 0.39483337199575 0.03411175444447 
C67   C     0.49284469017710 0.42759461917733 0.81466611447650 
C68   C     0.18628067434683 0.41899788276439 0.05296343917317 
H34   H     0.23970829964466 0.43360672614657 0.10045096882373 
C69   C     0.16875713905773 0.38394371751079 0.83801572745643 
H35   H     0.20832594329653 0.37202048268890 0.71518097468436 
H36   H     0.32033870195341 0.52796313788615 0.08952050908604 
C70   C     0.33345477062033 0.57927412664599 0.04786654267946 
H37   H     0.37616804139913 0.54126732701425 0.74104917286869 
C71   C     0.36571919646933 0.58659207047398 0.85526416205579 
H38   H     0.48707088926726 0.38177768719119 0.11424734794418 
C72   C     0.53445635565455 0.39621723077348 0.04885238754940 
H39   H     0.47668408651647 0.43993821268589 0.72343481344131 
C73   C     0.52848254043557 0.42881678480812 0.82917605115205 
C74   C     0.16068968290176 0.40102742968204 0.95919943724572 
H40   H     0.18033482583826 0.43207798160861 0.14858474964031 
H41   H     0.14895683197677 0.37004516065703 0.76352557664957 
H42   H     0.32158328997092 0.58980347588776 0.13469903472307 
C75   C     0.35020022293664 0.60042173226947 0.96529859769854 
H43   H     0.37884136707981 0.60276474311925 0.78979617490443 
H44   H     0.55058931887415 0.38409029162968 0.14089632508434 
C76   C     0.54940400635283 0.41317092138482 0.94632437398077 
H45   H     0.53979570278807 0.44201328563797 0.74818484430378 
H46   H     0.13463935439843 0.40028400954193 0.98085234127653 
H47   H     0.35122570490922 0.62752035865492 0.98701820230425 
H48   H     0.57723168906974 0.41417119516518 0.95778276589225 
