# Supplementary material for: Porphyrin Aggregation under Homogeneous Conditions Inhibits Electrocatalysis: A Case Study on CO2 Reduction
Source: ACS Cent Sci. 2024 Jun 3;10(6):1251–61. doi: 10.1021/acscentsci.4c00121 (PMC11212130; doi:10.1021/acscentsci.4c00121)
Supplement: Supplementary file 2 — oc4c00121_si_002.zip [file oc4c00121_si_002.zip › Computational Files/FeTriPP/FeTriPP_Struc1.xyz]

272

Fe   0.00000000  0.00000000  0.00000000
N    1.50809428 -1.27585044  0.62851359
N   -1.37373893 -1.49566975  0.46435053
Cl   0.10105691 -0.06970671 -2.20351374
N    1.32138593  1.56613009  0.39505935
N   -1.56054477  1.34760022  0.30574483
C    2.85938780 -1.00227288  0.64619168
C    1.39497716 -2.64276585  0.77595546
C   -1.06787556 -2.83833884  0.52610128
C   -2.74204678 -1.41749971  0.30529497
C    1.02565260  2.90163333  0.19850525
C    2.69682926  1.45547855  0.31001080
C   -1.45572333  2.72398324  0.30616618
C   -2.91004669  1.06090496  0.33669533
C    3.43373324  0.26373738  0.44971345
C    3.60432834 -2.22121178  0.85609334
C    0.20763239 -3.36474943  0.71098774
C    2.69638880 -3.23509688  0.93202874
C   -2.26270240 -3.62435285  0.37452988
C   -3.48158824 -0.22332860  0.26999283
C   -3.29974321 -2.74662424  0.22005415
C   -0.26413252  3.45829832  0.18874097
C    2.24075623  3.64396532 -0.01835704
C    3.27309006  2.74958522  0.04306174
C   -2.76697058  3.31426748  0.40267784
C   -3.66649772  2.28549879  0.42633456
C    4.91775008  0.33221363  0.32867587
H    4.68269744 -2.29113441  0.92450397
H    0.28677431 -4.44700605  0.79614845
H    2.88333577 -4.29429619  1.07067461
H   -2.29236717 -4.70985100  0.38037462
C   -4.96514452 -0.31459564  0.16054296
H   -4.34883714 -2.97118649  0.06477472
C   -0.38982338  4.93075650 -0.02532964
H    2.29469483  4.70921254 -0.21278884
H    4.33007049  2.94305909 -0.09913121
H   -2.96806470  4.37821082  0.45923429
H   -4.74578183  2.34650234  0.50832628
C    5.56016422 -0.31475197 -0.74210291
C    5.69394516  1.02810411  1.27021461
C   -5.62720578  0.19792596 -0.96922450
C   -5.72865455 -0.90864205  1.17879784
C   -0.02109262  5.84542551  0.97235794
C   -0.88507926  5.41871198 -1.24643831
H    4.96071730 -0.84641094 -1.48197636
C    6.95088634 -0.27116696 -0.86069244
H    5.20109108  1.50881077  2.11494626
C    7.08492128  1.07387573  1.14582470
C   -7.01666483  0.10956094 -1.08059318
H   -5.04119119  0.66092025 -1.76359519
C   -7.11821071 -0.99174743  1.06900797
H   -5.23164499 -1.30586315  2.06270260
H    0.33852028  5.46841964  1.92868480
C   -0.13426619  7.22013962  0.74913139
H   -1.18106174  4.71011319 -2.02052005
C   -0.99118241  6.79346294 -1.47109311
H    7.43394123 -0.77782895 -1.69651178
C    7.71697786  0.42243840  0.08167405
H    7.67549799  1.60978581  1.88950803
H   -7.51343178  0.50562096 -1.96665147
C   -7.76685222 -0.48533576 -0.06116237
H   -7.69066492 -1.45099075  1.87521110
C   -0.61394237  7.69839280 -0.47397231
H    0.14949674  7.91956601  1.53620496
H   -1.36898441  7.15670677 -2.42706435
H    8.80264180  0.45717955 -0.01416969
H   -8.85164194 -0.55115635 -0.14674157
H   -0.69837207  8.77120494 -0.64797217
Cl   2.92204647 -2.77742487 -2.51753574
Fe   2.92792831 -2.64736324 -4.71865403
N    1.54117459 -4.10299244 -5.29828280
N    4.33424897 -1.14927827 -5.07440922
N    1.46201278 -1.26193761 -5.20925191
N    4.43989341 -4.00280697 -5.23378126
C    0.17292205 -3.97753841 -5.16624152
C    1.80114521 -5.45406860 -5.38652517
C    5.69177839 -1.30921463 -4.87476121
C    4.07374667  0.19657320 -4.91089662
C    0.10596716 -1.50073266 -5.29962605
C    1.62003815  0.10723593 -5.30720503
C    4.28461255 -5.34973552 -5.48149686
C    5.79782459 -3.76886968 -5.20129609
C   -0.52221950 -2.75469319 -5.15687128
C   -0.43301149 -5.28844978 -5.12353206
C    3.06538819 -6.02366348 -5.52797178
C    0.57312550 -6.19883612 -5.29461191
C    6.39919693 -2.52038087 -4.97219792
C    6.28966977 -0.04120727 -4.54440600
C    5.28833317  0.88739525 -4.55342948
C    2.81676873  0.80996693 -5.07180009
C   -0.59074760 -0.26440206 -5.54719795
C    0.34650879  0.72730298 -5.57077452
C    5.57281130 -5.97359676 -5.63983606
C    6.51292554 -4.99517877 -5.46526116
C   -1.99751748 -2.77830340 -4.94865901
H   -1.48935353 -5.48420993 -4.98346339
H    3.10603770 -7.10485686 -5.65639403
H    0.49807339 -7.28178307 -5.33033514
C    7.88172092 -2.47212830 -4.83590911
H    7.33736230  0.11486063 -4.31447918
H    5.36150598  1.94173138 -4.31604271
C    2.74986665  2.28494307 -4.88471547
H   -1.65913935 -0.16893866 -5.69777824
H    0.19367109  1.78438330 -5.75303571
H    5.73174042 -7.02572108 -5.85751145
H    7.59194978 -5.08609811 -5.52226058
C   -2.86300640 -3.47754131 -5.80830879
C   -2.54385092 -2.11535621 -3.83364320
C    8.51906294 -3.11360878 -3.75990214
C    8.66625749 -1.78022560 -5.77391541
C    1.93778869  2.82896101 -3.87239299
C    3.54758774  3.15125392 -5.65174284
H   -2.45194566 -3.97084175 -6.68696336
C   -4.23702906 -3.51618202 -5.55961892
H   -1.87972886 -1.58478057 -3.15105861
C   -3.91719109 -2.15740803 -3.58688643
C    9.90849099 -3.06091223 -3.62461656
H    7.91355903 -3.64387035 -3.02443914
C    10.0553054 -1.73391153 -5.64074710
H    8.18430597 -1.27654981 -6.61121184
C    1.93280452  4.20445196 -3.63366438
H    1.33945598  2.16171507 -3.25137544
C    3.54991507  4.52397949 -5.40131741
H    4.16421322  2.74236904 -6.44955197
C   -4.76899245 -2.85646239 -4.44742731
H   -4.89269091 -4.05654092 -6.24326956
H   -4.32027882 -1.65272400 -2.70929967
H    10.3879254 -3.55611212 -2.77986197
C    10.6809150 -2.37256330 -4.56559119
H    10.6458452 -1.19793198 -6.38406269
H    1.30989786  4.60922857 -2.83673904
C    2.74169809  5.05623542 -4.39145085
H    4.18512301  5.17573357 -6.00216505
H   -5.84072593 -2.88923794 -4.24870276
H    11.7653235 -2.33459483 -4.46042914
H    2.74444068  6.12845303 -4.19211414
Fe   1.18033496 -2.79840420  4.45907796
N    2.69230006 -4.15384793  3.94395073
N   -0.20641876 -4.25403340  3.87944919
N   -0.28558057 -1.41297857  3.96848008
N    2.58665562 -1.30031923  4.10332277
Cl   1.17445312 -2.92846583  6.66019625
C    2.53701920 -5.50077648  3.69623513
C    4.05023124 -3.91991064  3.97643590
C    0.05355186 -5.60510956  3.79120682
C   -1.57467130 -4.12857937  4.01149047
C   -0.12755520 -0.04380503  3.87052696
C   -1.64162619 -1.65177362  3.87810594
C    3.94418504 -1.46025559  4.30297078
C    2.32615332  0.04553224  4.26683537
C    3.82521795 -6.12463772  3.53789593
C    1.31779484 -6.17470444  3.64976021
C    4.65160358 -2.67142183  4.20553407
C    4.76533219 -5.14621973  3.71247083
C   -1.17446785 -6.34987708  3.88312008
C   -2.18060484 -5.43949074  4.05419993
C   -2.26981285 -2.90573415  4.02086071
C    1.06917538  0.65892597  4.10593190
C   -1.40108456  0.57626202  3.60695747
C   -2.33834095 -0.41544302  3.63053404
C    4.54207642 -0.19224823  4.63332599
C    3.54073982  0.73635429  4.62430251
H    3.98414707 -7.17676204  3.32022054
H    1.35844435 -7.25589782  3.52133796
C    6.13412757 -2.62316926  4.34182288
H    5.84435643 -5.23713907  3.65547141
H   -1.24951996 -7.43282403  3.84739685
H   -3.23694688 -5.63525089  4.19426860
C   -3.74511083 -2.92934436  4.22907298
C    1.00227330  2.13390211  4.29301652
H   -1.55392226  1.63334234  3.42469628
H   -3.40673270 -0.31997962  3.47995375
H    5.58976895 -0.03618033  4.86325281
H    3.61391263  1.79069042  4.86168928
C    6.77146959 -3.26464974  5.41782985
C    6.91866414 -1.93126656  3.40381658
C   -4.61059975 -3.62858227  3.36942320
C   -4.29144427 -2.26639717  5.34408879
C    1.79999439  3.00021296  3.52598915
C    0.19019534  2.67792005  5.30533900
H    6.16596568 -3.79491131  6.15329285
C    8.16089764 -3.21195319  5.55311543
H    6.43671262 -1.42759077  2.56652015
C    8.30771203 -1.88495249  3.53698489
C   -5.98462241 -3.66722298  3.61811307
H   -4.19953901 -4.12188271  2.49076863
C   -5.66478444 -2.30844899  5.59084556
H   -3.62732221 -1.73582153  6.02667338
C    1.80232172  4.37293853  3.77641458
H    2.41661987  2.59132808  2.72818002
C    0.18521117  4.05341100  5.54406761
H   -0.40813737  2.01067411  5.92635655
C    8.93332162 -2.52360426  4.61214080
H    8.64033200 -3.70715308  6.39787002
H    8.89825180 -1.34897294  2.79366930
C   -6.51658580 -3.00750335  4.73030468
H   -6.64028426 -4.20758188  2.93446243
H   -6.06787217 -1.80376496  6.46843232
C    0.99410474  4.90519446  4.78628114
H    2.43752966  5.02469261  3.17556694
H   -0.43769549  4.45818761  6.34099295
H    10.0177302 -2.48563579  4.71730285
H   -7.58831928 -3.04027890  4.92902923
H    0.99684733  5.97741207  4.98561785
Fe  -1.74759335 -0.15104096  9.17773199
N   -0.23949907 -1.42689140  9.80624558
N   -3.12133228 -1.64671071  9.64208252
Cl  -1.64653644 -0.22074767  6.97421825
N   -0.42620742  1.41508913  9.57279134
N   -3.30813812  1.19655926  9.48347682
C   -0.35261619 -2.79380681  9.95368745
C    1.11179445 -1.15331384  9.82392367
C   -2.81546891 -2.98937980  9.70383327
C   -4.48964013 -1.56854067  9.48302696
C   -0.72194075  2.75059237  9.37623724
C    0.94923591  1.30443759  9.48774279
C   -4.65764004  0.90986400  9.51442732
C   -3.20331668  2.57294228  9.48389817
C    0.94879545 -3.38613784  10.1097607
C   -1.53996096 -3.51579039  9.88871973
C    1.68613989  0.11269642  9.62744544
C    1.85673499 -2.37225274  10.0338253
C   -4.01029575 -3.77539381  9.55226187
C   -5.04733656 -2.89766520  9.39778614
C   -5.22918159 -0.37436956  9.44772482
C   -2.01172587  3.30725736  9.36647296
C    0.49316288  3.49292436  9.15937495
C    1.52549671  2.59854426  9.22079373
C   -5.41409107  2.13445783  9.60406655
C   -4.51456393  3.16322652  9.58040983
H    1.13574242 -4.44533715  10.2484066
H   -1.46081904 -4.59804701  9.97388044
C    3.17015673  0.18117267  9.50640786
H    2.93510409 -2.44217537  10.1022360
H   -4.03996052 -4.86089196  9.55810661
H   -6.09643049 -3.12222745  9.24250671
C   -6.71273787 -0.46563660  9.33827495
C   -2.13741673  4.77971554  9.15240235
H    0.54710148  4.55817158  8.96494315
H    2.58247714  2.79201813  9.07860078
H   -6.49337518  2.19546138  9.68605827
H   -4.71565805  4.22716986  9.63696628
C    3.81257087 -0.46579293  8.43562908
C    3.94635181  0.87706315  10.4479466
C   -7.37479913  0.04688500  8.20850749
C   -7.47624790 -1.05968301  10.3565298
C   -2.63267261  5.26767102  7.93129368
C   -1.76868597  5.69438455  10.1500899
C    5.20329299 -0.42220792  8.31703955
H    3.21312395 -0.99745190  7.69575563
C    5.33732793  0.92283477  10.3235567
H    3.45349773  1.35776981  11.2926783
C   -8.76425818 -0.04148002  8.09713881
H   -6.78878454  0.50987929  7.41413680
H   -6.97923834 -1.45690411  11.2404346
C   -8.86580406 -1.14278839  10.2467400
H   -2.92865509  4.55907223  7.15721194
C   -2.73877576  6.64242198  7.70663888
H   -1.40907307  5.31737868  11.1064168
C   -1.88185954  7.06909866  9.92686338
H    5.68634788 -0.92886991  7.48122021
C    5.96938451  0.27139744  9.25940604
H    5.92790464  1.45874485  11.0672400
C   -9.51444557 -0.63637672  9.11656962
H   -9.26102513  0.35458000  7.21108052
H   -9.43825827 -1.60203171  11.0529431
H   -3.11657776  7.00566581  6.75066764
C   -2.36153572  7.54735184  8.70375968
H   -1.59809661  7.76852505  10.7139370
H    7.05504845  0.30613859  9.16356230
H   -10.5992353 -0.70219731  9.03099042
H   -2.44596542  8.62016398  8.52975982
