# Supplementary material for: Porphyrin Aggregation under Homogeneous Conditions Inhibits Electrocatalysis: A Case Study on CO2 Reduction
Source: ACS Cent Sci. 2024 Jun 3;10(6):1251–61. doi: 10.1021/acscentsci.4c00121 (PMC11212130; doi:10.1021/acscentsci.4c00121)
Supplement: Supplementary file 2 — oc4c00121_si_002.zip [file oc4c00121_si_002.zip › Computational Files/FeTriPP/FeTriPP_Struc2.cif]

data_stdin
_audit_creation_method 'critic2'
_audit_creation_date 2023-9-8
_chemical_formula_sum 'C38 H24 Cl Fe N4'
_cell_formula_units_Z 2
_cell_length_a        39.6882906400
_cell_length_b        39.6882906400
_cell_length_c        11.2722960373
_cell_angle_alpha       107.7879
_cell_angle_beta        56.7202
_cell_angle_gamma        90.0000
_cell_volume         13817.185722
_space_group_crystal_system triclinic
_space_group_IT_number 1
_space_group_name_H-M_alt 'P1'
_space_group_name_Hall 'P 1'
loop_
_symmetry_equiv_pos_site_id
_symmetry_equiv_pos_as_xyz
 1 'x,y,z'
loop_
_atom_site_label
_atom_site_type_symbol
_atom_site_fract_x
_atom_site_fract_y
_atom_site_fract_z
Fe1   Fe    0.32852218478963 0.50466462516375 0.54713996226855 
Cl1   Cl    0.36718729105048 0.48105203427397 0.29553916360170 
N1    N     0.28428622771271 0.47268950285108 0.60504816725527 
N2    N     0.35701730618601 0.47333309830805 0.59859766597060 
N3    N     0.35709073572966 0.54588987160036 0.59231519169837 
N4    N     0.28349115273124 0.54546238157778 0.60544492062801 
C1    C     0.29257976801587 0.43680068872979 0.58479620177145 
C2    C     0.24962776902192 0.47755475187698 0.60609746056238 
C3    C     0.35397001361162 0.43833985113453 0.59274691915869 
C4    C     0.38960506938865 0.48002452124066 0.60894917395028 
C5    C     0.35494858790874 0.57833420559034 0.57282923271837 
C6    C     0.39160042642771 0.54102315001780 0.59136846655211 
C7    C     0.24540086018849 0.54228662095626 0.63298752929875 
C8    C     0.28744687162136 0.58018622506410 0.60858505880326 
C9    C     0.32498906693647 0.42028975853502 0.57979286550752 
C10   C     0.26291128059681 0.41863095015862 0.56974272246540 
C11   C     0.23627005638795 0.44385725318760 0.58360296397087 
C12   C     0.23032809931588 0.51021936865409 0.62441728982317 
C13   C     0.38486187830461 0.42304535440300 0.60324972691763 
C14   C     0.40554112787267 0.51123688411657 0.60558091361521 
C15   C     0.40674508588460 0.44893443243047 0.61388543940134 
C16   C     0.32223270675816 0.59493453883452 0.58039134431928 
C17   C     0.38989757171081 0.59349475570642 0.55374293411341 
C18   C     0.41200280068986 0.57077790223709 0.56897489424015 
C19   C     0.22397932780459 0.57645568992267 0.66353020537432 
C20   C     0.25010665086379 0.59985332945309 0.64755131095880 
C21   C     0.32920144251011 0.38114618501960 0.55724882219696 
H1    H     0.26271777105563 0.39013697017382 0.54910686737898 
H2    H     0.21037907543653 0.43989236961692 0.57609619485359 
H3    H     0.38878153511249 0.39623673113863 0.60515231203736 
H4    H     0.43212320358989 0.51202380610397 0.61088596707697 
H5    H     0.43194005916880 0.44743654470336 0.62608696591931 
C22   C     0.32329615301770 0.63053158236273 0.56146245817840 
H6    H     0.39628055677994 0.61838435403395 0.53251721634202 
H7    H     0.43989318930055 0.57355284402347 0.56430627820007 
H8    H     0.19317116851353 0.58159076651203 0.69133120208873 
H9    H     0.24476915996156 0.62792683886524 0.66043401537372 
C23   C     0.29761391176687 0.36825531073117 0.66224018833745 
C24   C     0.36518206181663 0.35614900917471 0.42813813784417 
C25   C     0.32293470004703 0.66142988754648 0.66502127524967 
C26   C     0.32409795461208 0.63355967365199 0.43887601150840 
C27   C     0.30189013503351 0.33142976695837 0.63896307200903 
H10   H     0.26994598057634 0.38752402456307 0.76361716452887 
C28   C     0.36943841499700 0.31933452622348 0.40497187406313 
H11   H     0.38965401757813 0.36586315077275 0.34534022483789 
H12   H     0.32195178489177 0.65943955247429 0.76110810577108 
C29   C     0.32333123808062 0.69468700440860 0.64655406781271 
H13   H     0.32440979304352 0.60965017797132 0.35814225822922 
C30   C     0.32459010233062 0.66684393185760 0.42059134215533 
C31   C     0.33781801309476 0.30684085407599 0.51033155625395 
H14   H     0.27717501641776 0.32199435663998 0.72230833136677 
H15   H     0.39748460566429 0.30034876060453 0.30393397061899 
C32   C     0.32417519009103 0.69748264933326 0.52427712340669 
H16   H     0.32271279949863 0.71844019869343 0.72874203815820 
H17   H     0.32526378602661 0.66879124195626 0.32495375634805 
H18   H     0.34116557950172 0.27810029667008 0.49218408258902 
H19   H     0.32441393095517 0.72345560048749 0.50994373592825 
C33   C     0.42678671549510 0.52160646547135 0.94773923292493 
C34   C     0.40748796629356 0.55426886090298 0.96604035477097 
C35   C     0.41169877483795 0.48954669056451 0.93930302791500 
C36   C     0.42086428019552 0.58796001367998 0.98841612824890 
N5    N     0.37281274725198 0.55913896367689 0.96719816932363 
C37   C     0.43311686448882 0.45538049561110 0.90880277355287 
N6    N     0.37360273340212 0.48637365707374 0.96690051622900 
H20   H     0.44677371574282 0.59192004220529 0.99580850397601 
C38   C     0.39421229227693 0.61318890150319 0.00233980168437 
C39   C     0.36452249564706 0.59502607523484 0.98742081056433 
Fe2   Fe    0.32857170600388 0.52717000214944 0.02519757780224 
H21   H     0.46392660801972 0.45024436418847 0.88098634122629 
C40   C     0.40698387888955 0.43198693791883 0.92484188965587 
C41   C     0.36964354997796 0.45165302203849 0.96380406972820 
H22   H     0.39441559287043 0.64167979029911 0.02291959266660 
C42   C     0.33209954159935 0.61153792478017 0.99249910188734 
N7    N     0.29999026980311 0.48594679284787 0.98010920162088 
N8    N     0.30006396451023 0.55849653160365 0.97376465657973 
Cl2   Cl    0.28993560604105 0.55080668281877 0.27679275512466 
H23   H     0.41231700683434 0.40391642127122 0.91200109965399 
C43   C     0.33485970328877 0.43690217642397 0.99199487606988 
C44   C     0.30311179026555 0.59348824778798 0.97959563577606 
C45   C     0.32787152874960 0.65068526441312 0.01511000511061 
C46   C     0.30213999604163 0.45350029650747 0.99957185670251 
C47   C     0.26547797740900 0.49080998873108 0.98106515279442 
C48   C     0.26746825527123 0.55180654469799 0.96346483054079 
C49   C     0.33380949987074 0.40129760169617 0.01085259879467 
C50   C     0.27221239286463 0.60878303949040 0.96912975036622 
C51   C     0.29189035655398 0.67566909575700 0.14428673883546 
C52   C     0.35943934118068 0.66359469633829 0.91014331086957 
C53   C     0.26719426216907 0.43833467358868 0.01865347104378 
C54   C     0.24508182886248 0.46105146722769 0.00344823139810 
C55   C     0.25153107949323 0.52059504417319 0.96686420492038 
C56   C     0.25032414303684 0.58289558119623 0.95853597167557 
C57   C     0.33418301855376 0.37040563188147 0.90723424859647 
C58   C     0.33300355131275 0.39825404656392 0.13342362467251 
H24   H     0.26829348478865 0.63558961939389 0.96720904265220 
C59   C     0.28761432839888 0.71248892334223 0.16755206071459 
H25   H     0.26742610509776 0.66593947883610 0.22703769292473 
C60   C     0.35514116151780 0.70042495604149 0.93350914092792 
H26   H     0.38710687766465 0.64433736975078 0.80870999013374 
H27   H     0.26081754685456 0.41344229317319 0.03986015764017 
H28   H     0.21719016419779 0.45827345187200 0.00812852560739 
H29   H     0.22494381766307 0.51980713818086 0.96159147390410 
H30   H     0.22512338272035 0.58439459793759 0.94636648944285 
H31   H     0.33515492361474 0.37241219687959 0.81118834524732 
C61   C     0.33379091957471 0.33713968880818 0.92562972147688 
H32   H     0.33267830696875 0.42215645084447 0.21422390498414 
C62   C     0.33251235776354 0.36496163850620 0.15164534773596 
H33   H     0.25956773878737 0.73145898832042 0.26865950079354 
C63   C     0.31921447878213 0.72500107006376 0.06221583176225 
H34   H     0.37983698463579 0.70987683718811 0.85017722186070 
H35   H     0.33441764770896 0.31339688320385 0.84338060604320 
C64   C     0.33293917626854 0.33432897714681 0.04790112433854 
H36   H     0.33182826384777 0.36300403546231 0.24728974048861 
H37   H     0.31585279956935 0.75374463287986 0.08042143293300 
H38   H     0.33269081565192 0.30835364951929 0.06222183386698 
C65   C     0.46432071285504 0.52157701017811 0.94810408337252 
C66   C     0.46211183242675 0.51834126697182 0.07282295758342 
H39   H     0.43315860602177 0.51546290877439 0.16633445881480 
C67   C     0.49656837787459 0.51908508137656 0.07734090654474 
H40   H     0.49421333061524 0.51684295906517 0.17553835752987 
C68   C     0.53365869411834 0.52278670565660 0.95725946022934 
H41   H     0.56057935947057 0.52326387007555 0.96071090300998 
C69   C     0.53613377630807 0.52585858145946 0.83249513190261 
H42   H     0.56501051931868 0.52859632948477 0.73820243821545 
C70   C     0.50161422441756 0.52539152143364 0.82815998664539 
H43   H     0.50346747395492 0.52779421457091 0.73101041308627 
C71   C     0.19282571947086 0.51024033471229 0.62384935619549 
C72   C     0.15551857686681 0.50638946182721 0.74360900191723 
H44   H     0.15362355431257 0.50396743335219 0.84080362489187 
C73   C     0.12103714963419 0.50590977785602 0.73903493641168 
H45   H     0.09214917247755 0.50314420147077 0.83318697906797 
C74   C     0.12356486682273 0.50900275713008 0.61420977421700 
H46   H     0.09667403479037 0.50851514043307 0.61057329903051 
C75   C     0.16066764866128 0.51273972516826 0.49431108372565 
H47   H     0.16306909202562 0.51499356859900 0.39605705905594 
C76   C     0.19508488290324 0.51349751068907 0.49907926858422 
H48   H     0.22404971953920 0.51640402391963 0.40569845363586 
