# Supplementary material for: Porphyrin Aggregation under Homogeneous Conditions Inhibits Electrocatalysis: A Case Study on CO2 Reduction
Source: ACS Cent Sci. 2024 Jun 3;10(6):1251–61. doi: 10.1021/acscentsci.4c00121 (PMC11212130; doi:10.1021/acscentsci.4c00121)
Supplement: Supplementary file 2 — oc4c00121_si_002.zip [file oc4c00121_si_002.zip › Computational Files/FeTriPP/FeTriPP_Struc2.xyz]

272

Fe   0.00000000  0.00000000  0.00000000
N    1.44921026 -1.42069601  0.45138301
N    1.41326480  1.48059281  0.39627363
Cl  -0.02170508 -0.07072344 -2.20702281
N   -1.42656393  1.41841254  0.51144660
N   -1.39746285 -1.46845235  0.50796631
C    1.29207909 -2.78937037  0.40006071
C    2.80659132 -1.19077163  0.54218564
C    1.20771774  2.83535539  0.22534430
C    2.77703954  1.29070112  0.38796903
C   -2.76793988  1.19752549  0.75304824
C   -1.25014513  2.78572906  0.53899165
C   -2.76650751 -1.27897231  0.51717063
C   -1.19357336 -2.82307777  0.33031763
C    0.06174857 -3.46113873  0.28642875
C    2.58308869 -3.43255058  0.49219053
C    3.51738216 -2.44168278  0.58548618
C    3.41823213  0.05959274  0.51263952
C    2.47672636  3.50277785  0.05792076
C   -0.04394481  3.46815313  0.29167856
C    3.44826121  2.54873154  0.19153434
C   -3.41916254 -0.04565621  0.67787076
C   -3.42920455  2.44845977  1.02096624
C   -2.49109196  3.43209748  0.88080061
C   -3.43579024 -2.53890572  0.31985064
C   -2.46417703 -3.49236503  0.19826967
C    0.08948614 -4.93704692  0.08867414
H    2.75042146 -4.50309081  0.50887986
H    4.59279917 -2.54314892  0.69251703
H    4.50604327  0.07255569  0.55917504
H    2.59876611  4.56369697 -0.12826960
C   -0.11882159  4.94612301  0.12563583
H    4.52630570  2.67494122  0.15058160
C   -4.91108080 -0.04286835  0.67288889
H   -4.47996684  2.55652585  1.26483444
H   -2.62324289  4.50192382  0.99380670
H   -4.50979155 -2.67041464  0.25400184
H   -2.59949856 -4.55218015  0.01725354
C    0.71889138 -5.48453274 -1.04387483
C   -0.51475308 -5.81021505  1.00965031
C    0.50738792  5.81580573  1.03404579
C   -0.84524833  5.48844508 -0.94968303
C   -5.59317408  0.51606535 -0.42158470
C   -5.65097360 -0.60811076  1.72341127
H    1.17800146 -4.81386973 -1.77017174
C    0.74452565 -6.86586061 -1.24708751
C   -0.48901587 -7.19160017  0.80546524
H   -0.98578662 -5.39457748  1.89892133
H    1.06271527  5.40592529  1.87691206
C    0.40889837  7.19931807  0.87205287
H   -1.33224431  4.81753520 -1.65787329
C   -0.93881422  6.87240602 -1.11007474
H   -5.02120895  0.95298882 -1.24071401
C   -6.98862851  0.50241000 -0.46341085
H   -5.12499407 -1.03893920  2.57599501
C   -7.04777503 -0.61139721  1.68328792
C    0.14126002 -7.72453281 -0.32288050
H    1.23266897 -7.27143609 -2.13338421
H   -0.95439110 -7.85308567  1.53656343
H    0.89272086  7.85901683  1.59299941
C   -0.31394109  7.73134893 -0.20055106
H   -1.50363567  7.27903184 -1.94900027
H   -7.50106191  0.93021165 -1.32528758
C   -7.71955053 -0.05879054  0.58833122
H   -7.61191937 -1.04538296  2.50918238
H    0.16186943 -8.80270323 -0.48206874
H   -0.39312392  8.81152984 -0.32628243
H   -8.80929482 -0.06562054  0.55643234
C    6.37782670 -0.70712278  3.51402592
C    5.72683064 -1.95046928  3.44002418
C    5.72509249  0.52616958  3.67456195
C    7.86974365 -0.70954822  3.51722636
C    6.38822107 -3.20143558  3.17247830
N    4.38556598 -2.17143708  3.68210722
C    6.39437912  1.78625997  3.87084051
N    4.35605389  0.71546855  3.68471821
C    8.60795455 -0.14511376  2.46508599
C    8.55351580 -1.26745493  4.61125071
C    5.45025624 -4.18511867  3.31317219
H    7.43895076 -3.30949037  2.92847470
C    4.20927993 -3.53877672  3.65494543
Fe   2.95895339 -0.75305336  4.19348455
H    7.46840529  1.91797013  3.93568586
C    5.42273107  2.73960343  3.99297790
C    4.15211354  2.07012738  3.86210966
H    8.08059577  0.28479216  1.61289742
C    10.0047913 -0.14150558  2.50311355
H    7.98281981 -1.70371101  5.43152639
C    9.94898261 -1.25349235  4.65088181
H    5.58249327 -5.25497057  3.20053377
C    3.00314054 -4.22129126  3.90223301
N    1.54571442 -2.23386441  3.79797279
N    1.50939555  0.66735897  3.74231893
Cl   2.98177491 -0.68135448  6.40045805
H    5.55809441  3.79948893  4.17350224
C    2.89671329  2.70796671  3.90665604
H    10.5676198  0.29186006  1.67598531
C    10.6782795 -0.69306520  3.59753662
H    10.4629075 -1.68063399  5.51226228
C    1.75141811 -3.58863256  3.96869770
C    3.07810273 -5.69931498  4.06765150
C    0.18189349 -2.04414442  3.80635832
C    1.66642561  2.03604064  3.79346783
C    0.15201880  0.43731361  3.65196965
C    2.86876866  4.18379413  4.10499714
H    11.7680633 -0.68601285  3.62781241
C    0.48250950 -4.25624022  4.13608015
C    2.45200385 -6.56854125  3.15871932
C    3.80426950 -6.24219768  5.14283509
C   -0.48914600 -3.30228830  4.00270096
C   -0.45947390 -0.81312368  3.68178870
C    0.37534543  2.67910541  3.70166189
C   -0.55888878  1.68815749  3.60873408
C    3.47237790  5.05761382  3.18423739
C    2.23975002  4.73052288  5.23812549
H    0.36060087 -5.31720422  4.32210357
H    1.89649268 -6.15815761  2.31621206
C    2.55022587 -7.95215686  3.32008299
C    3.89748391 -7.62626531  5.30267464
H    4.29114492 -5.57179834  5.85160892
H   -1.56716890 -3.42866018  4.04375614
H   -1.54729094 -0.82623699  3.63553671
H    0.20793028  3.74962695  3.68481359
H   -1.63433726  1.78955809  3.50198432
H    3.94304726  4.64262222  2.29447212
C    3.44631801  6.43888061  3.38920065
H    1.78065525  4.05940739  5.96401048
C    2.21394760  6.11172175  5.44220710
H    2.06635417 -8.61123275  2.59860009
C    3.27272183 -8.48476661  4.39263831
H    4.46193430 -8.03332308  6.14165988
H    3.91100995  7.10097387  2.65821948
C    2.81655455  6.97104641  4.51820582
H    1.72621856  6.51643464  6.32911377
H    3.35144445 -9.56499818  4.51825847
H    2.79574457  8.04913594  4.67790395
C   -0.76269069  6.18323292 -4.77894501
C   -2.03330822  5.51375687 -4.90981325
C    0.20895736  5.22988946 -4.90108240
H   -0.62732735  7.24311842 -4.59842067
C   -3.28870847  6.15159620 -4.86526687
N   -1.82936787  4.15909804 -5.08720470
C   -0.46032927  3.96979907 -5.09736096
H    1.28298353  5.36159962 -4.83623705
C   -4.51899615  5.47967013 -4.97845508
C   -3.31665310  7.62742362 -4.66692577
Fe  -3.22646837  2.69057613 -4.57843836
C    0.19240494  2.73650671 -5.25789699
N   -4.67602621  4.11098846 -5.02960398
C   -5.81007633  6.12273490 -5.07026102
C   -3.94567174  8.17415237 -3.53379742
C   -2.71304386  8.50124331 -5.58768552
Cl  -3.20364685  2.76227501 -2.37146486
N   -4.63970734  1.20976508 -4.97395012
N   -1.79985578  1.27219241 -5.08981569
C   -0.45859112  1.49316021 -5.33189873
C    1.68432189  2.73408127 -5.25469655
C   -6.03340296  3.88094310 -5.11995326
C   -6.74431054  5.13178698 -5.16318883
H   -5.97749148  7.19325644 -5.08710932
H   -4.40476651  7.50303688 -2.80791243
C   -3.97147416  9.55535124 -3.32971581
C   -2.73910375  9.88251010 -5.38272226
H   -2.24237450  8.08625171 -6.47745079
C   -6.00352827  1.39948507 -4.96556459
C   -4.43400365 -0.14500307 -4.80322521
C   -1.97614183 -0.09514723 -5.11697748
C    0.20279931  0.24219391 -5.59944461
C    2.36809404  2.17617456 -4.16067220
C    2.42253279  3.29851573 -6.30683692
C   -6.64489566  2.63050581 -5.09013421
H   -7.81975902  5.23318758 -5.26993859
C   -3.36886721  10.4146759 -4.25371709
H   -4.45920320  9.96006413 -2.44280914
H   -2.27441181  10.5446034 -6.11370343
C   -6.67456776  0.14134119 -4.76922195
C   -5.70291226 -0.81261073 -4.63584276
C   -3.18228122 -0.77766177 -4.86968990
C   -0.73516552 -0.74148918 -5.45875072
H    1.25352900  0.13413912 -5.84344821
H    1.79739805  1.73991848 -3.34039652
C    3.76356085  2.19013714 -4.12104110
C    3.81936950  3.30212391 -6.26880936
H    1.89517401  3.72842165 -7.15902549
H   -7.73271270  2.61739250 -5.13638620
H   -3.38967719  11.4927654 -4.09401896
H   -7.75259066  0.01496931 -4.72816677
H   -5.82482089 -1.87357473 -4.44981934
C   -3.10731903 -2.25568549 -4.70427141
H   -0.60292849 -1.81134108 -5.57138914
H    4.27748570  1.76299550 -3.25966063
C    4.49285771  2.75056429 -5.17438629
H    4.38219799  3.73548955 -7.09593760
C   -3.73341791 -3.12491176 -5.61320359
C   -2.38115226 -2.79856819 -3.62908782
H    5.58264153  2.75761664 -5.14411050
H   -4.28892908 -2.71452812 -6.45571085
C   -3.63519589 -4.50852737 -5.45183992
H   -1.89427684 -2.12816885 -2.92031399
C   -2.28793785 -4.18263582 -3.46924827
C   -2.91269993 -5.04113712 -4.37928460
H   -4.11906759 -5.16760326 -6.17332282
H   -1.72348746 -4.58969359 -2.63026303
H   -2.83397731 -6.12136869 -4.25366444
Fe   6.18542176 -3.44362949  8.77192291
N    4.75885783 -2.02521695  9.28336951
N    7.59868656 -1.96303668  9.16819654
N    7.63463202 -4.86432550  9.22330592
N    4.78795891 -4.91208184  9.27988922
Cl   6.16371668 -3.51435293  6.56490010
C    3.41748188 -2.24610400  9.52497115
C    4.93527663 -0.65790043  9.31091456
C    8.96246130 -2.15292837  9.15989194
C    7.39313950 -0.60827410  8.99726721
C    7.47750085 -6.23299986  9.17198362
C    8.99201308 -4.63440112  9.31410855
C    4.99184840 -6.26670726  9.10224054
C    3.41891425 -4.72260180  9.28909354
C    2.76625922 -3.48928570  9.44979367
C    2.75621721 -0.99516972  9.79288915
C    6.14147695  0.02452364  9.06360147
C    3.69432980 -0.01153201  9.65272352
C    9.60365389 -3.38403675  9.28456243
C    9.63368297 -0.89489795  8.96345725
C    8.66214812  0.05914836  8.82984367
C    8.76851045 -6.87618007  9.26411344
C    6.24717033 -6.90476822  9.05835166
C    9.70280392 -5.88531227  9.35740909
C    3.72124473 -6.93599452  8.97019258
C    2.74963152 -5.98253521  9.09177355
C    1.27434096 -3.48649784  9.44481180
H    1.70545492 -0.88710364  10.0367574
C    6.06660017  1.50249352  8.89755874
H    3.56217887  1.05829433  9.76572961
H    10.6914650 -3.37107380  9.33109795
H    10.7117275 -0.76868827  8.92250451
H    8.78418787  1.12006748  8.64365331
H    8.93584322 -7.94672030  9.28080277
C    6.27490790 -8.38067641  8.86059705
H    10.7782209 -5.98677841  9.46443994
H    3.58592320 -7.99580964  8.78917645
H    1.67563021 -6.11404413  9.02592475
C    0.59224768 -2.92756414  8.35033821
C    0.53444816 -4.05174025  10.4953342
C    5.34017343  2.04481559  7.82223988
C    6.69280968  2.37217624  9.80596870
C    6.90431314 -8.92816223  7.72804808
C    5.67066868 -9.25384454  9.78157322
C   -0.80320675 -2.94121949  8.30851206
H    1.16421281 -2.49064067  7.53120890
C   -0.86235327 -4.05502670  10.4552108
H    1.06042769 -4.48256869  11.3479179
C    5.24660754  3.42877653  7.66184817
H    4.85317745  1.37390571  7.11404962
C    6.59432013  3.75568858  9.64397578
H    7.24813703  1.96229580  10.6488350
H    7.36342322 -8.25749922  7.00175117
C    6.92994741 -10.3094901  7.52483540
C    5.69640589 -10.6352297  9.57738815
H    5.19963514 -8.83820697  10.6708442
C   -1.53412877 -3.50242003  9.36025413
H   -1.31564015 -2.51341784  7.44663533
H   -1.42649761 -4.48901245  11.2811053
H    4.68178609  3.83540235  6.82292264
C    5.87148067  4.28771944  8.57137185
H    7.07814262  4.41538734  10.3649223
C    6.32668178 -11.1681623  8.44904241
H    7.41809073 -10.7150656  6.63853870
H    5.23103066 -11.2967152  10.3084863
H   -2.62387306 -3.50925003  9.32835525
H    5.79229784  5.36790035  8.44564048
H    6.34729119 -12.2463327  8.28985417
