# Supplementary material for: Porphyrin Aggregation under Homogeneous Conditions Inhibits Electrocatalysis: A Case Study on CO2 Reduction
Source: ACS Cent Sci. 2024 Jun 3;10(6):1251–61. doi: 10.1021/acscentsci.4c00121 (PMC11212130; doi:10.1021/acscentsci.4c00121)
Supplement: Supplementary file 2 — oc4c00121_si_002.zip [file oc4c00121_si_002.zip › Computational Files/FeTriPP/FeTriPP_Struc3.cif]

data_stdin
_audit_creation_method 'critic2'
_audit_creation_date 2023-9-8
_chemical_formula_sum 'C38 H24 Cl Fe N4'
_cell_formula_units_Z 2
_cell_length_a        39.6882906400
_cell_length_b        39.6882906400
_cell_length_c         8.6772132761
_cell_angle_alpha        78.8920
_cell_angle_beta       101.4720
_cell_angle_gamma        90.0000
_cell_volume         13133.561062
_space_group_crystal_system triclinic
_space_group_IT_number 1
_space_group_name_H-M_alt 'P1'
_space_group_name_Hall 'P 1'
loop_
_symmetry_equiv_pos_site_id
_symmetry_equiv_pos_as_xyz
 1 'x,y,z'
loop_
_atom_site_label
_atom_site_type_symbol
_atom_site_fract_x
_atom_site_fract_y
_atom_site_fract_z
C1    C     0.39902730936600 0.35241350111485 0.55458900790974 
C2    C     0.37862132244593 0.32625135988575 0.50133821089529 
C3    C     0.43711235539192 0.34742532266866 0.58345872222365 
C4    C     0.38578412075584 0.38435617421296 0.56806933440716 
N1    N     0.34311210868329 0.32742189246858 0.46395797447659 
C5    C     0.39185150924505 0.29606242402958 0.46033993891745 
C6    C     0.45633941526893 0.37079018058349 0.49579166432151 
C7    C     0.45449968024827 0.31951850413084 0.69633699195216 
C8    C     0.40659183085764 0.41130067064989 0.61971401857023 
N2    N     0.35148264055360 0.39547861230893 0.52508395526394 
C9    C     0.33380793713447 0.29906890989428 0.39687171561886 
Fe1   Fe    0.31066837912835 0.36314797553262 0.51634905105125 
H1    H     0.41882245139462 0.28933538174813 0.47263997940321 
C10   C     0.36414749093544 0.27936089993851 0.39486278886224 
H2    H     0.44318905169826 0.39234113415717 0.40652271284584 
C11   C     0.49206188504884 0.36653100574085 0.52172477803819 
H3    H     0.43998009296420 0.30162926231330 0.76712233296379 
C12   C     0.49022308366167 0.31517379035955 0.72114483457889 
H4    H     0.43410740459920 0.40911316545827 0.66447835103943 
C13   C     0.38521067558521 0.43932672543981 0.60049701414071 
C14   C     0.35097927816624 0.42956296278917 0.53934622860502 
C15   C     0.30012500465990 0.29114519257513 0.33175498160320 
N3    N     0.27899209542268 0.40786731364825 0.46737107522471 
N4    N     0.27007934406448 0.34113028177924 0.38400524127858 
Cl1   Cl    0.30760152110228 0.34042217992269 0.76849298540439 
H5    H     0.36426275736654 0.25632617868177 0.34512065360246 
H6    H     0.50643127891058 0.38503183289603 0.45280330601792 
C16   C     0.50914351981402 0.33867951507536 0.63430006571747 
H7    H     0.50330515993132 0.29352861495495 0.81017811815796 
H8    H     0.39198075526000 0.46429893399430 0.62749430337223 
C17   C     0.32186057327085 0.45221901175535 0.50219892918590 
C18   C     0.29574196744233 0.26033111885636 0.25529205293823 
C19   C     0.27052018845478 0.31059871881816 0.33013141235921 
C20   C     0.28785550167408 0.44122361742062 0.47559362861747 
C21   C     0.24356806017175 0.40780759788188 0.44114180730100 
C22   C     0.23585830573243 0.35032486619028 0.36875122176009 
H9    H     0.53705070764100 0.33534483311468 0.65449302581495 
C23   C     0.32852578936336 0.48951008415309 0.48290607490151 
C24   C     0.29820071678884 0.22698438903112 0.34819344044751 
C25   C     0.28965898770667 0.26470560771836 0.08751880869335 
C26   C     0.23575117052652 0.30072400559190 0.27794424276124 
C27   C     0.25710324414298 0.46245660202744 0.45457551425618 
C28   C     0.22984914302508 0.44144628306338 0.43907537099563 
C29   C     0.22371182528876 0.38057329789084 0.40163336977012 
C30   C     0.21435331872435 0.32507650944200 0.30426629761826 
C31   C     0.35012985615167 0.50335835477441 0.37789862694660 
C32   C     0.31425939728368 0.51156186404721 0.56372334868646 
C33   C     0.29456450070076 0.19847136834498 0.27444974760977 
H10   H     0.30296238357016 0.22356822571567 0.47852168631641 
C34   C     0.28618251543013 0.23616429954405 0.01406641153660 
H11   H     0.28814755012764 0.29050472255238 0.01453221117669 
H12   H     0.22890501139936 0.27791241449988 0.22900317782024 
H13   H     0.25639566001233 0.48983622055380 0.45207564849530 
H14   H     0.20270915050276 0.44829820403825 0.42295166572190 
H15   H     0.19589771804742 0.38440011712499 0.38251826725734 
H16   H     0.18641580415979 0.32625475635888 0.28022194879111 
H17   H     0.36146737823936 0.48668250099474 0.31420888436451 
C35   C     0.35729349235924 0.53814946724535 0.35501379875964 
H18   H     0.29871663724873 0.50114133174976 0.65055759573871 
C36   C     0.32101254003707 0.54647545673409 0.53842067519741 
C37   C     0.28858250457951 0.20299891931331 0.10726162653346 
H19   H     0.29641788828309 0.17267355435471 0.34776505661506 
H20   H     0.28171176405455 0.24003228732360 0.88367167786028 
C38   C     0.34258495730143 0.55991234047098 0.43443662040252 
H21   H     0.37439261861848 0.54804595562781 0.27441118883118 
H22   H     0.30984985761681 0.56305411141051 0.60317227017289 
H23   H     0.28583033319160 0.18072799375599 0.04991927896605 
H24   H     0.34811158139458 0.58714132108404 0.41658364685788 
N5    N     0.36008711426054 0.49049902522529 0.96824777292081 
C39   C     0.32688922878053 0.48100622196076 0.97598094765055 
Fe2   Fe    0.40542695865364 0.45969605614454 0.01744711691401 
C40   C     0.35946948119621 0.52590035895954 0.94237636524327 
C41   C     0.31654157646659 0.44681410807534 0.00213863776820 
C42   C     0.30506085219321 0.51133330360708 0.95501272343147 
N6    N     0.42667918733986 0.50067565960018 0.88582162180595 
N7    N     0.37386437087792 0.41829205285603 0.02537285166542 
N8    N     0.44177772557922 0.42794883454164 0.96511754488938 
Cl2   Cl    0.42811071754442 0.46320467496573 0.26987543395282 
C43   C     0.32555745170123 0.53896990791461 0.94003228894129 
C44   C     0.38633438075207 0.54626287008625 0.90342281312277 
C45   C     0.33976072996719 0.41814752659525 0.03925020285426 
C46   C     0.27936781151679 0.43943853831196 0.98240501406795 
H25   H     0.27765851027825 0.51152072414729 0.95218668158655 
C47   C     0.41682803854485 0.53469859294258 0.87080877635364 
C48   C     0.45723296597754 0.50081209828605 0.83234753528228 
C49   C     0.38564458499921 0.38422624781498 0.06811923834177 
C50   C     0.44362556450806 0.39248679685057 0.00210969649647 
C51   C     0.46996193118661 0.43778472943250 0.89847444693132 
H26   H     0.31818422380362 0.56596131114931 0.92410919725683 
H27   H     0.38197371160716 0.57398473442556 0.88455693824377 
C52   C     0.33064797936571 0.38375505034309 0.09993597911487 
C53   C     0.26592159343580 0.41756495452300 0.87708562259590 
C54   C     0.25704543790296 0.45328491902992 0.06313416275389 
C55   C     0.44168017202323 0.55666682309561 0.80689296779040 
C56   C     0.47725343752492 0.47159493768278 0.83388463091833 
C57   C     0.46645178536799 0.53574387679683 0.78066683853927 
C58   C     0.35908992736215 0.36292224864204 0.11923776368434 
C59   C     0.41784708025139 0.37159792900016 0.05485032788832 
C60   C     0.47407352586870 0.37983899827293 0.96130261729277 
C61   C     0.49025154069373 0.40784069303576 0.89633246900143 
H28   H     0.30579746888027 0.37651472599891 0.12656698513591 
C62   C     0.23125948266971 0.40973043165783 0.85382441755367 
H29   H     0.28281317601709 0.40654633003140 0.81345687604372 
C63   C     0.22225222207285 0.44585796746312 0.03745613664586 
H30   H     0.26717964124895 0.46903211453340 0.15019375738268 
H31   H     0.43996788632631 0.58456258006008 0.78312405337374 
C64   C     0.50800848839916 0.47655499074173 0.75795212952464 
H32   H     0.48914341180327 0.54301667712372 0.73209868316182 
H33   H     0.36180367128915 0.33546792775802 0.16372397042427 
C65   C     0.42356363846206 0.33363438357463 0.08333470148035 
H34   H     0.48131498994614 0.35301421397614 0.97337537806538 
H35   H     0.51329274214034 0.40816283574153 0.84684187010479 
C66   C     0.20921770020999 0.42402150980156 0.93317677677661 
H36   H     0.22168347545421 0.39243958485912 0.77297964770160 
H37   H     0.20546236526653 0.45670443223793 0.10214832591618 
C67   C     0.50354455279434 0.48255008808330 0.59021004413102 
C68   C     0.54140116545387 0.47472201508751 0.85134555103554 
C69   C     0.45181722805307 0.31679015017058 0.19629467983927 
C70   C     0.40055293102063 0.31397654676629 0.99517839564325 
H38   H     0.18208802607559 0.41796960934889 0.91503456082093 
H39   H     0.47771632710017 0.48357487471213 0.51684713812146 
C71   C     0.53204773741389 0.48656266199410 0.51726915825626 
H40   H     0.54488306614478 0.47002702022325 0.98164980890659 
C72   C     0.56987274234144 0.47889361027430 0.77811563623224 
H41   H     0.46944099494733 0.33163773483822 0.26745585920256 
C73   C     0.45684730850474 0.28117476900660 0.22069779921160 
C74   C     0.40549557149251 0.27836065346271 0.02071587230480 
H42   H     0.37874035542110 0.32670936280220 0.90583962819186 
H43   H     0.52811832348234 0.49095744954797 0.38688775044585 
C75   C     0.56525823274543 0.48478777440347 0.61095291357753 
H44   H     0.59570458876669 0.47752416725459 0.85181813534158 
H45   H     0.47875776515283 0.26851588998699 0.30978378658434 
C76   C     0.43368966710123 0.26182051450887 0.13336848382772 
H46   H     0.38725588120993 0.26364986921345 0.95143006600144 
H47   H     0.58749749984797 0.48797101592485 0.55400542829166 
H48   H     0.43755679408755 0.23399668646582 0.15323921606820 
