# Supplementary material for: Porphyrin Aggregation under Homogeneous Conditions Inhibits Electrocatalysis: A Case Study on CO2 Reduction
Source: ACS Cent Sci. 2024 Jun 3;10(6):1251–61. doi: 10.1021/acscentsci.4c00121 (PMC11212130; doi:10.1021/acscentsci.4c00121)
Supplement: Supplementary file 2 — oc4c00121_si_002.zip [file oc4c00121_si_002.zip › Computational Files/FeTriPP/FeTriPP_Struc3.xyz]

272

C    0.00000000  0.00000000  0.00000000
C   -0.71797838 -1.12735241 -0.44400087
C    1.46170695 -0.14970948  0.24071336
C   -0.54886390  1.29028576  0.11239788
C   -0.12213996 -2.39403832 -0.78584117
N   -2.06276747 -1.14338619 -0.75567428
C    2.37609212  0.63104484 -0.49024753
C    1.95697455 -1.06857974  1.18188331
N   -1.83604674  1.65985573 -0.24601076
C    0.18783002  2.44600350  0.54300711
C   -1.10866446 -3.16635435 -1.33178439
H    0.92706319 -2.64046060 -0.68328442
Fe  -3.44082029  0.36210549 -0.31884169
C   -2.31625650 -2.38081871 -1.31503412
H    2.00823725  1.33713044 -1.23456488
C    3.74910045  0.50535902 -0.27401931
H    1.25855543 -1.66023814  1.77208580
C    3.33196193 -1.19954162  1.38872911
C   -1.88063820  3.03644822 -0.12709307
H    1.20262171  2.43401970  0.91624852
C   -0.62758673  3.52618378  0.38277727
H   -1.01824463 -4.16371922 -1.74653032
Cl  -3.99768928 -0.11832217  1.78351419
N   -4.82333043 -0.73298422 -1.42231375
N   -4.61347153  2.05506090 -0.72721612
C   -3.54069589 -2.80415607 -1.85797222
C    4.23275862 -0.41182188  0.66462440
H    4.43834198  1.12440611 -0.84868101
H    3.69751331 -1.90976070  2.13108148
C   -2.97220092  3.87352727 -0.43682427
H   -0.40548583  4.56242063  0.60787850
C   -4.71285848 -2.03479306 -1.87150941
C   -6.15517952 -0.39356771 -1.54950054
C   -4.27588859  3.39266159 -0.65865713
C   -5.97412440  2.00884224 -0.94591365
C   -3.58269123 -4.15494049 -2.49551398
H    5.30549814 -0.51041223  0.83299168
C   -2.67437423  5.32129346 -0.59768654
C   -6.00271662 -2.51394718 -2.30664184
C   -6.89738745 -1.50343417 -2.08717066
C   -6.69400066  0.86191140 -1.27533183
C   -5.46012001  4.20022553 -0.83390448
C   -6.51503851  3.34044960 -0.96314343
C   -3.64543712 -5.32310778 -1.72090967
C   -3.53457081 -4.26179856 -3.89439382
C   -3.38005760  6.33159677  0.07616140
C   -1.63572363  5.69536199 -1.47323021
H   -6.18996636 -3.50111721 -2.71470851
H   -7.96468385 -1.49686758 -2.28765051
H   -7.76490614  0.98183574 -1.43471202
H   -5.48388854  5.28269665 -0.85474816
H   -7.56435209  3.58543591 -1.09758159
C   -3.66248527 -6.57802147 -2.33577866
H   -3.68137552 -5.24081389 -0.63424322
H   -3.46859673 -3.35989076 -4.50295021
C   -3.54578172 -5.51734796 -4.50683401
H   -4.14678194  6.06318836  0.80017838
C   -3.06836949  7.67495797 -0.13481026
H   -1.07584084  4.92705286 -2.00427017
C   -1.31191646  7.03790418 -1.66404207
C   -3.61136679 -6.67782659 -3.72977979
H   -3.71545523 -7.47932812 -1.72448150
H   -3.49818264 -5.58182086 -5.59405483
H   -3.62314574  8.44118458  0.40508334
C   -2.03274118  8.03441011 -1.00182096
H   -0.49417718  7.29593189 -2.33610016
H   -3.62163420 -7.65758333 -4.20789568
H   -1.78258821  9.08523619 -1.15067762
H   -5.22398516 -3.91007602  2.74386488
C   -5.27158424 -3.84560312  3.83108570
C   -5.26037333 -2.59005372  4.44352589
C   -5.33716931 -5.00608175  4.60813992
C   -5.30849375 -2.48319565  5.84240573
H   -5.19439925 -1.68814592  3.83496950
H   -5.34743672 -5.98583849  4.13002403
C   -5.38828779 -4.90627663  6.00214105
C   -5.26649841 -1.13241123  6.47994749
C   -5.37123964 -3.65136294  6.61701004
H   -5.44125775 -5.80758328  6.61343821
C   -6.43866100 -0.36304822  6.46641030
C   -4.04205902 -0.70907387  7.02288559
H   -5.40717804 -3.56906905  7.70367649
N   -6.54913295  0.93876062  6.91560596
C   -7.72851914 -0.84220234  6.03127787
N   -3.78856999  0.52835865  7.58224543
C   -2.83446698 -1.49460951  7.00613532
C   -7.88098204  1.27817713  6.78841917
Fe  -5.16662281  2.03385033  8.01907802
C   -8.62318997  0.16831067  6.25074905
H   -7.91576888 -1.82937237  5.62321120
C   -2.44378090  0.54439243  7.89391884
H   -2.74404715 -2.49197438  6.59138939
C   -1.84794248 -0.72229348  7.55207854
C   -8.41980318  2.53365624  7.06258788
N   -6.33927405  3.72680574  7.61070359
Cl  -5.72349180  1.55342267  10.1214339
N   -3.56184926  3.33160057  8.09190895
H   -9.69048637  0.17487726  6.05026920
C   -1.72580252  1.67174484  8.33791971
H   -0.79873933 -0.96871576  7.65463529
H   -9.49070866  2.65358058  6.90320769
C   -7.69992692  3.68058708  7.39200606
C   -6.00169111  5.06440643  7.67926258
C   -3.60644072  4.70819306  8.21082664
C   -2.27466642  2.96203060  8.45031759
C   -0.26409557  1.52203536  8.57863307
C   -8.24084103  5.01219444  7.37477628
C   -4.69800344  5.54527211  7.90109544
C   -7.18592253  5.87197037  7.50401523
C   -2.35338925  5.19792862  8.72069698
C   -1.53797250  4.11774834  8.88092682
C    0.65028960  2.30278968  7.84767218
C    0.23117203  0.60316510  9.51980302
H   -9.29015461  5.25718075  7.24033812
C   -4.40017675  6.99303830  7.74023317
H   -7.20969106  6.95444149  7.48317155
H   -2.13128835  6.23416547  8.94579821
H   -0.52318081  4.10576454  9.25416823
C    2.02329793  2.17710386  8.06390040
H    0.28243473  3.00887528  7.10335483
C    1.60615941  0.47220322  9.72664882
H   -0.46724709  0.01150670  10.1100055
C   -5.10586012  8.00334161  8.41408111
C   -3.36152615  7.36710683  6.86468950
H    2.71253946  2.79615095  7.48923870
C    2.50695610  1.25992296  9.00254411
H    1.97171079 -0.23801586  10.4690012
H   -5.87258446  7.73493320  9.13809809
C   -4.79417201  9.34670281  8.20310945
H   -2.80164336  6.59879770  6.33364954
C   -3.03771898  8.70964902  6.67387764
H    3.57969562  1.16133261  9.17091139
C   -3.75854370  9.70615495  7.33609875
H   -5.34894826  10.1129294  8.74300305
H   -2.21997970  8.96767673  6.00181955
H   -3.50839073  10.7569810  7.18724209
N   -2.25936312  6.17191032  3.44905357
C   -3.59027638  5.80808508  3.51353216
Fe  -0.54481055  5.03164188  3.85927375
C   -2.23922698  7.53367835  3.23333985
C   -4.04610002  4.49478751  3.73163288
C   -4.42042032  6.97666159  3.33870079
N    0.52581369  6.43800805  2.76179094
N    0.98819976  3.68416723  3.42295398
N   -1.81115396  3.40163757  3.92535789
Cl  -0.08017236  5.59288870  5.96400079
C   -3.58109205  8.04846771  3.21379513
C   -1.10577890  8.27671121  2.90854826
C   -5.48740687  4.16907417  3.56709551
C   -3.18861874  3.41910096  4.04106613
H   -5.50309524  6.97937557  3.31513748
C    1.83072665  6.35402804  2.31592830
C    0.16074764  7.76322247  2.63661504
C    2.22179553  3.96312683  2.86728918
C    0.99769618  2.33858101  3.73139157
C   -1.41738922  2.12108505  4.28177383
H   -3.84624275  9.09309102  3.08102967
H   -1.24628763  9.34540569  2.75124611
C   -5.83930381  3.12488187  2.68895088
C   -6.51266629  4.85357189  4.24020867
C   -3.65501990  2.15557350  4.54705926
C    2.62265222  5.19701851  2.32874448
C    2.28579651  7.65401368  1.88501880
C    1.25739240  8.52825305  2.10369016
C    3.03075208  2.77111837  2.84942954
C    2.27654868  1.76839248  3.39114542
C   -0.11642771  1.59770643  4.17113872
C   -2.55951867  1.36102287  4.70799599
H   -5.05909512  2.58120047  2.15841950
C   -7.17483949  2.77505625  2.49500082
H   -6.26070475  5.62409259  4.96610458
C   -7.84923435  4.51588177  4.02610735
H   -4.68725404  1.91273765  4.76910645
C    3.97431212  5.26693477  1.69562538
H    3.27020742  7.86146513  1.48006142
H    1.23045516  9.59565240  1.90550686
H    4.03062898  2.70116801  2.43678090
H    2.54311481  0.72394522  3.49180713
C    0.06129431  0.13861681  4.40863914
H   -2.52858922  0.34577739  5.07891841
C   -8.18658666  3.47490161  3.15663442
H   -7.41537274  1.95366027  1.82092362
H   -8.62724101  5.05450825  4.56550563
C    4.08663586  5.22444797  0.29700534
C    5.13843179  5.35031707  2.47433223
C   -0.69982096 -0.78894398  3.67359894
C    0.98768437 -0.34106176  5.35049037
H   -9.23200717  3.20438287  3.00536608
H    3.18816762  5.14247594 -0.31468868
C    5.34376010  5.26176162 -0.31116991
H    5.05174306  5.38181622  3.56079867
C    6.39480038  5.39345882  1.86374708
H   -1.41134373 -0.43295190  2.92869947
C   -0.54772865 -2.15978576  3.88652837
C    1.14520470 -1.71377957  5.55396162
H    1.56433141  0.36717683  5.94382657
H    5.41282094  5.21821878 -1.39827962
C    6.50014823  5.34793470  0.46995772
H    7.29282625  5.46231974  2.47827260
H   -1.15205716 -2.85945983  3.30882888
C    0.37683065 -2.62790918  4.82581680
H    1.86104845 -2.06725980  6.29675343
H    7.48106684  5.37907045 -0.00486584
H    0.49601735 -3.69897056  4.99149737
Fe   1.18099197  3.35989704 -4.47864596
N    2.25161621  4.76626321 -5.57612877
N   -0.53356060  4.50016548 -4.88886614
N   -0.08535144  1.72989273 -4.41256182
Cl   1.64563016  3.92114386 -2.37391892
N    2.71400228  2.01242239 -4.91496573
C    1.88655016  6.09147763 -5.70130467
C    3.55652917  4.68228320 -6.02199141
C   -1.86447386  4.13634024 -4.82438755
C   -0.51342446  5.86193351 -5.10457986
C    0.30841330  0.44934021 -4.05614588
C   -1.46281622  1.74735612 -4.29685358
C    2.72349870  0.66683617 -4.60652814
C    3.94759805  2.29138199 -5.47063053
C    0.62002362  6.60496637 -5.42937145
C    2.98319492  6.85650821 -6.23422955
C    4.01159903  5.98226884 -6.45290091
C    4.34845474  3.52527367 -6.00917523
C   -2.32029750  2.82304267 -4.60628683
C   -2.69461780  5.30491675 -4.99921892
C   -1.85528953  6.37672287 -5.12412458
C   -0.83371615 -0.31072197 -3.62992372
C    1.60937481 -0.07403841 -4.16678099
C   -1.92921738  0.48382866 -3.79086045
C    4.00235120  0.09664764 -4.94677429
C    4.75655460  1.09937353 -5.48849017
H    0.47951489  7.67366085 -5.58667360
H    2.95625768  7.92390756 -6.43241285
H    4.99600994  6.18972029 -6.85785829
C    5.70011464  3.59518993 -6.64229433
C   -3.76160435  2.49732933 -4.77082420
H   -3.77729272  5.30763073 -5.02278223
H   -2.12044023  7.42134618 -5.25689004
H   -0.80278670 -1.32596745 -3.25900130
C    1.78709683 -1.53312803 -3.92928057
H   -2.96145152  0.24099281 -3.56881326
H    4.26891733 -0.94779962 -4.84611258
H    5.75643150  1.02942317 -5.90113881
C    5.81243838  3.55270313 -8.04091437
C    6.86423431  3.67857223 -5.86358748
C   -4.11350129  1.45313703 -5.64896883
C   -4.78686377  3.18182705 -4.09771104
C    1.02598156 -2.46068882 -4.66432077
C    2.71348689 -2.01280660 -2.98742934
H    4.91397014  3.47073110 -8.65260839
C    7.06956262  3.59001678 -8.64908962
H    6.77754558  3.71007138 -4.77712104
C    8.12060290  3.72171398 -6.47417263
H   -3.33329260  0.90945563 -6.17950021
C   -5.44903697  1.10331141 -5.84291889
C   -6.12343183  2.84413693 -4.31181236
H   -4.53490223  3.95234775 -3.37181513
C    1.17807387 -3.83153060 -4.45139134
H    0.31445879 -2.10469674 -5.40922024
C    2.87100722 -3.38552441 -2.78395809
H    3.29013393 -1.30456801 -2.39409314
H    7.13862346  3.54647394 -9.73619933
C    8.22595075  3.67618986 -7.86796199
H    9.01862877  3.79057490 -5.85964711
H   -5.68957022  0.28191543 -6.51699609
C   -6.46078414  1.80315677 -5.18128529
H   -6.90143849  3.38276341 -3.77241408
H    0.57374536 -4.53120467 -5.02909083
C    2.10263317 -4.29965402 -3.51210291
H    3.58685097 -3.73900464 -2.04116628
H    9.20686936  3.70732561 -8.34278555
H   -7.50620465  1.53263803 -5.33255363
H    2.22181987 -5.37071540 -3.34642234
